# Supplementary material for: Dynamics of Salmonella enterica and antimicrobial resistance in the Brazilian poultry industry and global impacts on public health
Source: PLoS Genet. 2022 Jun 2;18(6):e1010174. doi: 10.1371/journal.pgen.1010174 (PMC9162342; doi:10.1371/journal.pgen.1010174)
Supplement: S1 Table — (XLSX) [file pgen.1010174.s001.xlsx]

## Sheet: Sheet1
ID	Sample Accession	Run Accession	Run (Long read) Accession	Collection Year	Collection Month	Collection Day	Source Niche	Source Type	Source Details	Country	Region	LONG READS	Source Lab	ST	Serovar
BRCH23-C1A01	ERS9927270	ERR8025255	NA	2017	NA	NA	Poultry	Avian	Broiler chicken faeces	Brazil	Mato Grosso do Sul	NO	University of Sao Paulo / Quadram Institute Bioscience	11	Enteritidis
BRCH23-C1A02	ERS9927208	ERR8025192	NA	2018	NA	NA	Poultry	Avian	Broiler chicken faeces	Brazil	Parana	NO	University of Sao Paulo / Quadram Institute Bioscience	413	Mbandaka
BRCH23-C1A03	ERS9927221	ERR8025206	NA	2018	NA	NA	Poultry	Avian	Broiler chicken faeces	Brazil	Mato Grosso do Sul	NO	University of Sao Paulo / Quadram Institute Bioscience	964	Poona
BRCH23-C1A04	ERS9927308	ERR8025296	NA	2012	NA	NA	Poultry	Avian	Broiler chicken faeces	Brazil	Sao Paulo	NO	University of Sao Paulo / Quadram Institute Bioscience	319	Tennessee
BRCH23-C1A05	ERS9927287	ERR8025273	NA	2012	NA	NA	Poultry	Avian	Broiler chicken faeces	Brazil	Parana	NO	University of Sao Paulo / Quadram Institute Bioscience	96	Schwarzengrund
BRCH23-C1A06	ERS9927321	ERR8025309	NA	2013	NA	NA	Poultry	Avian	Broiler chicken faeces	Brazil	Mato Grosso do Sul	NO	University of Sao Paulo / Quadram Institute Bioscience	24	Javiana
BRCH23-C1A07	ERS9927245	ERR8025230	NA	2013	NA	NA	Poultry	Avian	Broiler chicken faeces	Brazil	Parana	NO	University of Sao Paulo / Quadram Institute Bioscience	329	Ohio
BRCH23-C1A08	ERS9927267	ERR8025252	NA	2014	NA	NA	Poultry	Avian	Broiler chicken faeces	Brazil	Sao Paulo	NO	University of Sao Paulo / Quadram Institute Bioscience	14	Senftenberg
BRCH23-C1A09	ERS9927261	ERR8025246	NA	2014	NA	NA	Poultry	Avian	Broiler chicken faeces	Brazil	Mato Grosso do Sul	NO	University of Sao Paulo / Quadram Institute Bioscience	64	Anatum
BRCH23-C1A10	ERS9927262	ERR8025247	NA	2015	NA	NA	Poultry	Avian	Broiler chicken faeces	Brazil	Parana	NO	University of Sao Paulo / Quadram Institute Bioscience	Unknown	Muenchen
BRCH23-C1A11	ERS9927206	ERR8025190	NA	2015	NA	NA	Poultry	Avian	Broiler chicken faeces	Brazil	Santa Catarina	NO	University of Sao Paulo / Quadram Institute Bioscience	96	Schwarzengrund
BRCH23-C1A12	ERS9927304	ERR8025291	NA	2016	NA	NA	Poultry	Avian	Broiler chicken faeces	Brazil	Santa Catarina	NO	University of Sao Paulo / Quadram Institute Bioscience	48	Panama
BRCH23-C1B01	ERS9927197	ERR8025181	NA	2017	NA	NA	Poultry	Avian	Broiler chicken faeces	Brazil	Sao Paulo	NO	University of Sao Paulo / Quadram Institute Bioscience	15	Heidelberg
BRCH23-C1B02	ERS9927311	ERR8025299	NA	2018	NA	NA	Poultry	Avian	Broiler chicken faeces	Brazil	Parana	NO	University of Sao Paulo / Quadram Institute Bioscience	413	Mbandaka
BRCH23-C1B03	ERS9927355	ERR8025362	NA	2018	NA	NA	Poultry	Avian	Broiler chicken faeces	Brazil	Rio Grande do Sul	NO	University of Sao Paulo / Quadram Institute Bioscience	14	Senftenberg
BRCH23-C1B04	ERS9927341	ERR8025329	NA	2012	NA	NA	Poultry	Avian	Broiler chicken faeces	Brazil	Mato Grosso do Sul	NO	University of Sao Paulo / Quadram Institute Bioscience	Unknown	Give
BRCH23-C1B05	ERS9927315	ERR8025303	NA	2012	NA	NA	Poultry	Avian	Broiler chicken faeces	Brazil	Mato Grosso do Sul	NO	University of Sao Paulo / Quadram Institute Bioscience	11	Enteritidis
BRCH23-C1B06	ERS9927247	ERR8025232	NA	2013	NA	NA	Poultry	Avian	Broiler chicken faeces	Brazil	Mato Grosso do Sul	NO	University of Sao Paulo / Quadram Institute Bioscience	548	Minnesota
BRCH23-C1B07	ERS9927319	ERR8025307	NA	2013	NA	NA	Poultry	Avian	Broiler chicken faeces	Brazil	Mato Grosso do Sul	NO	University of Sao Paulo / Quadram Institute Bioscience	Unknown	Kentucky
BRCH23-C1B08	ERS9927345	ERR8025335	NA	2014	NA	NA	Poultry	Avian	Broiler chicken faeces	Brazil	Sao Paulo	NO	University of Sao Paulo / Quadram Institute Bioscience	Unknown	Senftenberg
BRCH23-C1B09	ERS9927286	ERR8025271	NA	2014	NA	NA	Poultry	Avian	Broiler chicken faeces	Brazil	Parana	NO	University of Sao Paulo / Quadram Institute Bioscience	14	Senftenberg
BRCH23-C1B10	ERS9927246	ERR8025231	NA	2015	NA	NA	Poultry	Avian	Broiler chicken faeces	Brazil	Mato Grosso do Sul	NO	University of Sao Paulo / Quadram Institute Bioscience	367	Cerro
BRCH23-C1B11	ERS9927322	ERR8025310	NA	2015	NA	NA	Poultry	Avian	Broiler chicken faeces	Brazil	Santa Catarina	NO	University of Sao Paulo / Quadram Institute Bioscience	Unknown	Heidelberg
BRCH23-C1B12	ERS9927187	ERR8025171	NA	2016	NA	NA	Poultry	Avian	Broiler chicken faeces	Brazil	Santa Catarina	NO	University of Sao Paulo / Quadram Institute Bioscience	Unknown	Enteritidis
BRCH23-C1C01	ERS9927329	ERR8025317	NA	2018	NA	NA	Poultry	Avian	Broiler chicken faeces	Brazil	Parana	NO	University of Sao Paulo / Quadram Institute Bioscience	548	Minnesota
BRCH23-C1C02	ERS9927292	ERR8025279	NA	2018	NA	NA	Poultry	Avian	Broiler chicken faeces	Brazil	Santa Catarina	NO	University of Sao Paulo / Quadram Institute Bioscience	Unknown	Heidelberg
BRCH23-C1C03	ERS9927233	ERR8025218	NA	2018	NA	NA	Poultry	Avian	Broiler chicken faeces	Brazil	Rio Grande do Sul	NO	University of Sao Paulo / Quadram Institute Bioscience	15	Heidelberg
BRCH23-C1C04	ERS9927234	ERR8025219	NA	2012	NA	NA	Poultry	Avian	Broiler chicken faeces	Brazil	Santa Catarina	NO	University of Sao Paulo / Quadram Institute Bioscience	544	Molade
BRCH23-C1C05	ERS9927275	ERR8025260	NA	2012	NA	NA	Poultry	Avian	Broiler chicken faeces	Brazil	Mato Grosso do Sul	NO	University of Sao Paulo / Quadram Institute Bioscience	654	Give
BRCH23-C1C06	ERS9927340	ERR8025328	NA	2013	NA	NA	Poultry	Avian	Broiler chicken faeces	Brazil	Parana	NO	University of Sao Paulo / Quadram Institute Bioscience	367	Cerro
BRCH23-C1C07	ERS9927272	ERR8025257	NA	2013	NA	NA	Poultry	Avian	Broiler chicken faeces	Brazil	Parana	NO	University of Sao Paulo / Quadram Institute Bioscience	Unknown	Braenderup
BRCH23-C1C08	ERS9927204	ERR8025188	NA	2014	NA	NA	Poultry	Avian	Broiler chicken faeces	Brazil	Santa Catarina	NO	University of Sao Paulo / Quadram Institute Bioscience	413	Mbandaka
BRCH23-C1C09	ERS9927228	ERR8025213	NA	2014	NA	NA	Poultry	Avian	Broiler chicken faeces	Brazil	Santa Catarina	NO	University of Sao Paulo / Quadram Institute Bioscience	Unknown	Heidelberg
BRCH23-C1C10	ERS9927199	ERR8025183	NA	2015	NA	NA	Poultry	Avian	Broiler chicken faeces	Brazil	Mato Grosso do Sul	NO	University of Sao Paulo / Quadram Institute Bioscience	367	Cerro
BRCH23-C1C11	ERS9927241	ERR8025226	NA	2015	NA	NA	Poultry	Avian	Broiler chicken faeces	Brazil	Parana	NO	University of Sao Paulo / Quadram Institute Bioscience	65	Brandenburg
BRCH23-C1C12	ERS9927214	ERR8025198	NA	2016	NA	NA	Poultry	Avian	Broiler chicken faeces	Brazil	Parana	NO	University of Sao Paulo / Quadram Institute Bioscience	469	Rissen
BRCH23-C1D01	ERS9927309	ERR8025297	NA	2018	NA	NA	Poultry	Avian	Broiler chicken faeces	Brazil	Parana	NO	University of Sao Paulo / Quadram Institute Bioscience	15	Heidelberg
BRCH23-C1D02	ERS9927217	ERR8025202	NA	2018	NA	NA	Poultry	Avian	Broiler chicken faeces	Brazil	Santa Catarina	NO	University of Sao Paulo / Quadram Institute Bioscience	96	Schwarzengrund
BRCH23-C1D03	ERS9927207	ERR8025191	NA	2018	NA	NA	Poultry	Avian	Broiler chicken faeces	Brazil	Rio Grande do Sul	NO	University of Sao Paulo / Quadram Institute Bioscience	Unknown	Heidelberg
BRCH23-C1D04	ERS9927288	ERR8025274	NA	2012	NA	NA	Poultry	Avian	Broiler chicken faeces	Brazil	Sao Paulo	NO	University of Sao Paulo / Quadram Institute Bioscience	469	Rissen
BRCH23-C1D05	ERS9927366	ERR8025373	NA	2013	NA	NA	Poultry	Avian	Broiler chicken faeces	Brazil	Mato Grosso do Sul	NO	University of Sao Paulo / Quadram Institute Bioscience	45	Newport
BRCH23-C1D06	ERS9927354	ERR8025361	NA	2013	NA	NA	Poultry	Avian	Broiler chicken faeces	Brazil	Parana	NO	University of Sao Paulo / Quadram Institute Bioscience	24	Javiana
BRCH23-C1D07	ERS9927364	ERR8025371	NA	2012	NA	NA	Poultry	Avian	Broiler chicken faeces	Brazil	Mato Grosso do Sul	NO	University of Sao Paulo / Quadram Institute Bioscience	15	Heidelberg
BRCH23-C1D09	ERS9927299	ERR8025286	NA	2015	NA	NA	Poultry	Avian	Broiler chicken faeces	Brazil	Parana	NO	University of Sao Paulo / Quadram Institute Bioscience	15	Heidelberg
BRCH23-C1D10	ERS9927190	ERR8025174	NA	2015	NA	NA	Poultry	Avian	Broiler chicken faeces	Brazil	Santa Catarina	NO	University of Sao Paulo / Quadram Institute Bioscience	15	Heidelberg
BRCH23-C1D11	ERS9927210	ERR8025194	NA	2016	NA	NA	Poultry	Avian	Broiler chicken faeces	Brazil	Parana	NO	University of Sao Paulo / Quadram Institute Bioscience	Unknown	Fresno
BRCH23-C1D12	ERS9927242	ERR8025227	NA	2016	NA	NA	Poultry	Avian	Broiler chicken faeces	Brazil	Santa Catarina	NO	University of Sao Paulo / Quadram Institute Bioscience	19	Typhimurium
BRCH23-C1E01	ERS9927326	ERR8025314	NA	2018	NA	NA	Poultry	Avian	Broiler chicken faeces	Brazil	Santa Catarina	NO	University of Sao Paulo / Quadram Institute Bioscience	15	Heidelberg
BRCH23-C1E02	ERS9927295	ERR8025282	NA	2018	NA	NA	Poultry	Avian	Broiler chicken faeces	Brazil	Santa Catarina	NO	University of Sao Paulo / Quadram Institute Bioscience	15	Heidelberg
BRCH23-C1E03	ERS9927331	ERR8025319	NA	2012	NA	NA	Poultry	Avian	Broiler chicken faeces	Brazil	Parana	NO	University of Sao Paulo / Quadram Institute Bioscience	Unknown	Heidelberg
BRCH23-C1E04	ERS9927316	ERR8025304	NA	2012	NA	NA	Poultry	Avian	Broiler chicken faeces	Brazil	Santa Catarina	NO	University of Sao Paulo / Quadram Institute Bioscience	Unknown	Ohio
BRCH23-C1E05	ERS9927278	ERR8025263	NA	2013	NA	NA	Poultry	Avian	Broiler chicken faeces	Brazil	Santa Catarina	NO	University of Sao Paulo / Quadram Institute Bioscience	15	Heidelberg
BRCH23-C1E06	ERS9927336	ERR8025324	NA	2013	NA	NA	Poultry	Avian	Broiler chicken faeces	Brazil	Parana	NO	University of Sao Paulo / Quadram Institute Bioscience	Unknown	Albany
BRCH23-C1E07	ERS9927255	ERR8025240	NA	2014	NA	NA	Poultry	Avian	Broiler chicken faeces	Brazil	Mato Grosso do Sul	NO	University of Sao Paulo / Quadram Institute Bioscience	50	Saintpaul
BRCH23-C1E08	ERS9927277	ERR8025262	NA	2014	NA	NA	Poultry	Avian	Broiler chicken faeces	Brazil	Mato Grosso do Sul	NO	University of Sao Paulo / Quadram Institute Bioscience	64	Anatum
BRCH23-C1E09	ERS9927276	ERR8025261	NA	2015	NA	NA	Poultry	Avian	Broiler chicken faeces	Brazil	Santa Catarina	NO	University of Sao Paulo / Quadram Institute Bioscience	112	Muenchen
BRCH23-C1E10	ERS9927201	ERR8025185	NA	2015	NA	NA	Poultry	Avian	Broiler chicken faeces	Brazil	Santa Catarina	NO	University of Sao Paulo / Quadram Institute Bioscience	15	Heidelberg
BRCH23-C1E11	ERS9927195	ERR8025179	NA	2016	NA	NA	Poultry	Avian	Broiler chicken faeces	Brazil	Santa Catarina	NO	University of Sao Paulo / Quadram Institute Bioscience	897	Bredeney
BRCH23-C1E12	ERS9927306	ERR8025294	NA	2016	NA	NA	Poultry	Avian	Broiler chicken faeces	Brazil	Santa Catarina	NO	University of Sao Paulo / Quadram Institute Bioscience	Unknown	Typhimurium
BRCH23-C1F01	ERS9927191	ERR8025175	NA	2018	NA	NA	Poultry	Avian	Broiler chicken faeces	Brazil	Parana	NO	University of Sao Paulo / Quadram Institute Bioscience	15	Heidelberg
BRCH23-C1F02	ERS9927360	ERR8025367	NA	2018	NA	NA	Poultry	Avian	Broiler chicken faeces	Brazil	Santa Catarina	NO	University of Sao Paulo / Quadram Institute Bioscience	15	Heidelberg
BRCH23-C1F03	ERS9927290	ERR8025277	NA	2012	NA	NA	Poultry	Avian	Broiler chicken faeces	Brazil	Santa Catarina	NO	University of Sao Paulo / Quadram Institute Bioscience	463	Meleagridis
BRCH23-C1F04	ERS9927347	ERR8026288	NA	2012	NA	NA	Poultry	Avian	Broiler chicken faeces	Brazil	Parana	NO	University of Sao Paulo / Quadram Institute Bioscience	Unknown	Heidelberg
BRCH23-C1F05	ERS9927333	ERR8025321	NA	2013	NA	NA	Poultry	Avian	Broiler chicken faeces	Brazil	Santa Catarina	NO	University of Sao Paulo / Quadram Institute Bioscience	15	Heidelberg
BRCH23-C1F06	ERS9927232	ERR8025217	NA	2013	NA	NA	Poultry	Avian	Broiler chicken faeces	Brazil	Santa Catarina	NO	University of Sao Paulo / Quadram Institute Bioscience	5336	Sandiego
BRCH23-C1F07	ERS9927283	ERR8026770	NA	2014	NA	NA	Poultry	Avian	Broiler chicken faeces	Brazil	Sao Paulo	NO	University of Sao Paulo / Quadram Institute Bioscience	1541	Corvallis
BRCH23-C1F08	ERS9927203	ERR8025187	NA	2014	NA	NA	Poultry	Avian	Broiler chicken faeces	Brazil	Parana	NO	University of Sao Paulo / Quadram Institute Bioscience	15	Heidelberg
BRCH23-C1F09	ERS9927365	ERR8025372	NA	2015	NA	NA	Poultry	Avian	Broiler chicken faeces	Brazil	Sao Paulo	NO	University of Sao Paulo / Quadram Institute Bioscience	Unknown	Senftenberg
BRCH23-C1F10	ERS9927361	ERR8025368	NA	2015	NA	NA	Poultry	Avian	Broiler chicken faeces	Brazil	Santa Catarina	NO	University of Sao Paulo / Quadram Institute Bioscience	15	Heidelberg
BRCH23-C1F11	ERS9927323	ERR8025311	NA	2016	NA	NA	Poultry	Avian	Broiler chicken faeces	Brazil	Parana	NO	University of Sao Paulo / Quadram Institute Bioscience	11	Enteritidis
BRCH23-C1F12	ERS9927325	ERR8025313	NA	2016	NA	NA	Poultry	Avian	Broiler chicken faeces	Brazil	Parana	NO	University of Sao Paulo / Quadram Institute Bioscience	548	Minnesota
BRCH23-C1G01	ERS9927279	ERR8025264	NA	2018	NA	NA	Poultry	Avian	Broiler chicken faeces	Brazil	Parana	NO	University of Sao Paulo / Quadram Institute Bioscience	96	Schwarzengrund
BRCH23-C1G02	ERS9927213	ERR8025197	NA	2018	NA	NA	Poultry	Avian	Broiler chicken faeces	Brazil	Parana	NO	University of Sao Paulo / Quadram Institute Bioscience	15	Heidelberg
BRCH23-C1G03	ERS9927254	ERR8025239	NA	2012	NA	NA	Poultry	Avian	Broiler chicken faeces	Brazil	Santa Catarina	NO	University of Sao Paulo / Quadram Institute Bioscience	Unknown	Ohio
BRCH23-C1G04	ERS9927216	ERR8025200	NA	2012	NA	NA	Poultry	Avian	Broiler chicken faeces	Brazil	Parana	NO	University of Sao Paulo / Quadram Institute Bioscience	Unknown	Muenchen
BRCH23-C1G05	ERS9927269	ERR8025254	NA	2013	NA	NA	Poultry	Avian	Broiler chicken faeces	Brazil	Mato Grosso do Sul	NO	University of Sao Paulo / Quadram Institute Bioscience	548	Minnesota
BRCH23-C1G06	ERS9927303	ERR8025290	NA	2013	NA	NA	Poultry	Avian	Broiler chicken faeces	Brazil	Parana	NO	University of Sao Paulo / Quadram Institute Bioscience	24	Javiana
BRCH23-C1G07	ERS9927343	ERR8025332	NA	2014	NA	NA	Poultry	Avian	Broiler chicken faeces	Brazil	Parana	NO	University of Sao Paulo / Quadram Institute Bioscience	15	Heidelberg
BRCH23-C1G08	ERS9927226	ERR8025211	NA	2014	NA	NA	Poultry	Avian	Broiler chicken faeces	Brazil	Santa Catarina	NO	University of Sao Paulo / Quadram Institute Bioscience	413	Mbandaka
BRCH23-C1G09	ERS9927320	ERR8025308	NA	2015	NA	NA	Poultry	Avian	Broiler chicken faeces	Brazil	Sao Paulo	NO	University of Sao Paulo / Quadram Institute Bioscience	152	Kentucky
BRCH23-C1G10	ERS9927249	ERR8025234	NA	2015	NA	NA	Poultry	Avian	Broiler chicken faeces	Brazil	Parana	NO	University of Sao Paulo / Quadram Institute Bioscience	544	Molade
BRCH23-C1G11	ERS9927310	ERR8025298	NA	2016	NA	NA	Poultry	Avian	Broiler chicken faeces	Brazil	Parana	NO	University of Sao Paulo / Quadram Institute Bioscience	Unknown	Typhimurium
BRCH23-C1G12	ERS9927305	ERR8025293	NA	2016	NA	NA	Poultry	Avian	Broiler chicken faeces	Brazil	Santa Catarina	NO	University of Sao Paulo / Quadram Institute Bioscience	1593	Cerro
BRCH23-C1H02	ERS9927332	ERR8025320	NA	2018	NA	NA	Poultry	Avian	Broiler chicken faeces	Brazil	Parana	NO	University of Sao Paulo / Quadram Institute Bioscience	Unknown	Heidelberg
BRCH23-C1H03	ERS9927294	ERR8025281	NA	2012	NA	NA	Poultry	Avian	Broiler chicken faeces	Brazil	Sao Paulo	NO	University of Sao Paulo / Quadram Institute Bioscience	319	Tennessee
BRCH23-C1H04	ERS9927271	ERR8025256	NA	2012	NA	NA	Poultry	Avian	Broiler chicken faeces	Brazil	Santa Catarina	NO	University of Sao Paulo / Quadram Institute Bioscience	65	Brandenburg
BRCH23-C1H05	ERS9927230	ERR8025215	NA	2013	NA	NA	Poultry	Avian	Broiler chicken faeces	Brazil	Mato Grosso do Sul	NO	University of Sao Paulo / Quadram Institute Bioscience	548	Minnesota
BRCH23-C1H06	ERS9927252	ERR8025237	NA	2013	NA	NA	Poultry	Avian	Broiler chicken faeces	Brazil	Mato Grosso do Sul	NO	University of Sao Paulo / Quadram Institute Bioscience	Unknown	Give
BRCH23-C1H07	ERS9927237	ERR8025222	NA	2014	NA	NA	Poultry	Avian	Broiler chicken faeces	Brazil	Sao Paulo	NO	University of Sao Paulo / Quadram Institute Bioscience	14	Senftenberg
BRCH23-C1H08	ERS9927281	ERR8025266	NA	2014	NA	NA	Poultry	Avian	Broiler chicken faeces	Brazil	Santa Catarina	NO	University of Sao Paulo / Quadram Institute Bioscience	457	Livingstone
BRCH23-C1H09	ERS9927225	ERR8025210	NA	2015	NA	NA	Poultry	Avian	Broiler chicken faeces	Brazil	Sao Paulo	NO	University of Sao Paulo / Quadram Institute Bioscience	152	Kentucky
BRCH23-C1H10	ERS9927358	ERR8025365	NA	2015	NA	NA	Poultry	Avian	Broiler chicken faeces	Brazil	Parana	NO	University of Sao Paulo / Quadram Institute Bioscience	Unknown	Heidelberg
BRCH23-C1H11	ERS9927239	ERR8025224	NA	2016	NA	NA	Poultry	Avian	Broiler chicken faeces	Brazil	Parana	NO	University of Sao Paulo / Quadram Institute Bioscience	15	Heidelberg
BRCH23-C1H12	ERS9927298	ERR8025285	NA	2017	NA	NA	Poultry	Avian	Broiler chicken faeces	Brazil	Mato Grosso	NO	University of Sao Paulo / Quadram Institute Bioscience	32	Infantis
BRCH23-C2A01	ERS9927297	ERR8025284	NA	2017	NA	NA	Poultry	Avian	Broiler chicken faeces	Brazil	District Federal	NO	University of Sao Paulo / Quadram Institute Bioscience	Unknown	Schwarzengrund
BRCH23-C2A02	ERS9927265	ERR8025250	NA	2018	NA	NA	Poultry	Avian	Broiler chicken faeces	Brazil	Mato Grosso	NO	University of Sao Paulo / Quadram Institute Bioscience	548	Minnesota
BRCH23-C2A03	ERS9927257	ERR8025242	NA	2018	NA	NA	Poultry	Avian	Broiler chicken faeces	Brazil	Sao Paulo	NO	University of Sao Paulo / Quadram Institute Bioscience	Unknown	Worthington
BRCH23-C2A06	ERS9927209	ERR8025193	NA	2018	NA	NA	Poultry	Avian	Broiler chicken faeces	Brazil	Minas Gerais	NO	University of Sao Paulo / Quadram Institute Bioscience	32	Infantis
BRCH23-C2A07	ERS9927352	ERR8025359	NA	2017	NA	NA	Poultry	Avian	Broiler chicken faeces	Brazil	Bahia	NO	University of Sao Paulo / Quadram Institute Bioscience	96	Schwarzengrund
BRCH23-C2A08	ERS9927244	ERR8025229	NA	2017	NA	NA	Poultry	Avian	Broiler chicken faeces	Brazil	Espirito Santo	NO	University of Sao Paulo / Quadram Institute Bioscience	548	Minnesota
BRCH23-C2A09	ERS9927215	ERR8025199	NA	2017	NA	NA	Poultry	Avian	Broiler chicken faeces	Brazil	Bahia	NO	University of Sao Paulo / Quadram Institute Bioscience	548	Minnesota
BRCH23-C2A10	ERS9927334	ERR8025322	NA	2017	NA	NA	Poultry	Avian	Broiler chicken faeces	Brazil	Sao Paulo	NO	University of Sao Paulo / Quadram Institute Bioscience	548	Minnesota
BRCH23-C2A11	ERS9927359	ERR8025366	NA	2017	NA	NA	Poultry	Avian	Broiler chicken faeces	Brazil	Espirito Santo	NO	University of Sao Paulo / Quadram Institute Bioscience	45	Newport
BRCH23-C2A12	ERS9927335	ERR8025323	NA	2018	NA	NA	Poultry	Avian	Broiler chicken faeces	Brazil	Sao Paulo	NO	University of Sao Paulo / Quadram Institute Bioscience	319	Tennessee
BRCH23-C2B01	ERS9927348	ERR8025337	NA	2017	NA	NA	Poultry	Avian	Broiler chicken faeces	Brazil	Sao Paulo	NO	University of Sao Paulo / Quadram Institute Bioscience	96	Schwarzengrund
BRCH23-C2B02	ERS9927266	ERR8025251	NA	2018	NA	NA	Poultry	Avian	Broiler chicken faeces	Brazil	Mato Grosso	NO	University of Sao Paulo / Quadram Institute Bioscience	Unknown	Muenchen
BRCH23-C2B03	ERS9927351	ERR8025340	NA	2018	NA	NA	Poultry	Avian	Broiler chicken faeces	Brazil	Mato Grosso do Sul	NO	University of Sao Paulo / Quadram Institute Bioscience	Unknown	Panama
BRCH23-C2B05	ERS9927224	ERR8025209	NA	2018	NA	NA	Poultry	Avian	Broiler chicken faeces	Brazil	Minas Gerais	NO	University of Sao Paulo / Quadram Institute Bioscience	15	Heidelberg
BRCH23-C2B06	ERS9927282	ERR8025267	NA	2017	NA	NA	Poultry	Avian	Broiler chicken faeces	Brazil	Parana	NO	University of Sao Paulo / Quadram Institute Bioscience	15	Heidelberg
BRCH23-C2B07	ERS9927328	ERR8025316	NA	2017	NA	NA	Poultry	Avian	Broiler chicken faeces	Brazil	Tocantins	NO	University of Sao Paulo / Quadram Institute Bioscience	Unknown	Minnesota
BRCH23-C2B08	ERS9927243	ERR8025228	NA	2017	NA	NA	Poultry	Avian	Broiler chicken faeces	Brazil	Sao Paulo	NO	University of Sao Paulo / Quadram Institute Bioscience	15	Heidelberg
BRCH23-C2B09	ERS9927231	ERR8025216	NA	2017	NA	NA	Poultry	Avian	Broiler chicken faeces	Brazil	Goias	NO	University of Sao Paulo / Quadram Institute Bioscience	1610	Ouakam
BRCH23-C2B10	ERS9927293	ERR8025280	NA	2017	NA	NA	Poultry	Avian	Broiler chicken faeces	Brazil	Minas Gerais	NO	University of Sao Paulo / Quadram Institute Bioscience	15	Heidelberg
BRCH23-C2B11	ERS9927223	ERR8025208	NA	2017	NA	NA	Poultry	Avian	Broiler chicken faeces	Brazil	Sao Paulo	NO	University of Sao Paulo / Quadram Institute Bioscience	15	Heidelberg
BRCH23-C2B12	ERS9927284	ERR8025269	NA	2017	NA	NA	Poultry	Avian	Broiler chicken faeces	Brazil	Espirito Santo	NO	University of Sao Paulo / Quadram Institute Bioscience	1549	Altona
BRCH23-C2C01	ERS9927369	ERR8025376	NA	2016	NA	NA	Poultry	Avian	Broiler chicken faeces	Brazil	Parana	NO	University of Sao Paulo / Quadram Institute Bioscience	22	Braenderup
BRCH23-C2C02	ERS9927263	ERR8025248	NA	2018	NA	NA	Poultry	Avian	Broiler chicken faeces	Brazil	Espirito Santo	NO	University of Sao Paulo / Quadram Institute Bioscience	14	Senftenberg
BRCH23-C2C05	ERS9927236	ERR8025221	NA	2018	NA	NA	Poultry	Avian	Broiler chicken faeces	Brazil	District Federal	NO	University of Sao Paulo / Quadram Institute Bioscience	548	Minnesota
BRCH23-C2C06	ERS9927196	ERR8025180	NA	2017	NA	NA	Poultry	Avian	Broiler chicken faeces	Brazil	Mato Grosso do Sul	NO	University of Sao Paulo / Quadram Institute Bioscience	592	Worthington
BRCH23-C2C07	ERS9927192	ERR8025176	NA	2017	NA	NA	Poultry	Avian	Broiler chicken faeces	Brazil	Tocantins	NO	University of Sao Paulo / Quadram Institute Bioscience	2803	Albany
BRCH23-C2C08	ERS9927251	ERR8025236	NA	2017	NA	NA	Poultry	Avian	Broiler chicken faeces	Brazil	Para	NO	University of Sao Paulo / Quadram Institute Bioscience	544	Molade
BRCH23-C2C09	ERS9927363	ERR8025370	NA	2017	NA	NA	Poultry	Avian	Broiler chicken faeces	Brazil	Mato Grosso do Sul	NO	University of Sao Paulo / Quadram Institute Bioscience	1541	Corvallis
BRCH23-C2C10	ERS9927256	ERR8025241	NA	2017	NA	NA	Poultry	Avian	Broiler chicken faeces	Brazil	Para	NO	University of Sao Paulo / Quadram Institute Bioscience	1610	Ouakam
BRCH23-C2C11	ERS9927258	ERR8025243	NA	2017	NA	NA	Poultry	Avian	Broiler chicken faeces	Brazil	Espirito Santo	NO	University of Sao Paulo / Quadram Institute Bioscience	1549	Altona
BRCH23-C2C12	ERS9927330	ERR8025318	NA	2017	NA	NA	Poultry	Avian	Broiler chicken faeces	Brazil	Mato Grosso do Sul	NO	University of Sao Paulo / Quadram Institute Bioscience	185	Senftenberg
BRCH23-C2D01	ERS9927198	ERR8025182	NA	2016	NA	NA	Poultry	Avian	Broiler chicken faeces	Brazil	Parana	NO	University of Sao Paulo / Quadram Institute Bioscience	14	Senftenberg
BRCH23-C2D04	ERS9927248	ERR8025233	NA	2018	NA	NA	Poultry	Avian	Broiler chicken faeces	Brazil	District Federal	NO	University of Sao Paulo / Quadram Institute Bioscience	14	Senftenberg
BRCH23-C2D06	ERS9927285	ERR8025270	NA	2017	NA	NA	Poultry	Avian	Broiler chicken faeces	Brazil	Tocantins	NO	University of Sao Paulo / Quadram Institute Bioscience	22	Braenderup
BRCH23-C2D07	ERS9927202	ERR8025186	NA	2017	NA	NA	Poultry	Avian	Broiler chicken faeces	Brazil	Goias	NO	University of Sao Paulo / Quadram Institute Bioscience	Unknown	Schwarzengrund
BRCH23-C2D08	ERS9927339	ERR8025327	NA	2017	NA	NA	Poultry	Avian	Broiler chicken faeces	Brazil	Para	NO	University of Sao Paulo / Quadram Institute Bioscience	413	Mbandaka
BRCH23-C2D09	ERS9927313	ERR8025301	NA	2017	NA	NA	Poultry	Avian	Broiler chicken faeces	Brazil	Para	NO	University of Sao Paulo / Quadram Institute Bioscience	548	Minnesota
BRCH23-C2D10	ERS9927346	ERR8025336	NA	2017	NA	NA	Poultry	Avian	Broiler chicken faeces	Brazil	Bahia	NO	University of Sao Paulo / Quadram Institute Bioscience	329	Ohio
BRCH23-C2D11	ERS9927362	ERR8025369	NA	2017	NA	NA	Poultry	Avian	Broiler chicken faeces	Brazil	Goias	NO	University of Sao Paulo / Quadram Institute Bioscience	Unknown	Minnesota
BRCH23-C2D12	ERS9927318	ERR8025306	NA	2017	NA	NA	Poultry	Avian	Broiler chicken faeces	Brazil	Mato Grosso do Sul	NO	University of Sao Paulo / Quadram Institute Bioscience	548	Minnesota
BRCH23-C2E01	ERS9927296	ERR8025283	NA	2016	NA	NA	Poultry	Avian	Broiler chicken faeces	Brazil	Santa Catarina	NO	University of Sao Paulo / Quadram Institute Bioscience	185	Senftenberg
BRCH23-C2E02	ERS9927367	ERR8025374	NA	2018	NA	NA	Poultry	Avian	Broiler chicken faeces	Brazil	Espirito Santo	NO	University of Sao Paulo / Quadram Institute Bioscience	14	Senftenberg
BRCH23-C2E03	ERS9927301	ERR8025288	NA	2018	NA	NA	Poultry	Avian	Broiler chicken faeces	Brazil	Goias	NO	University of Sao Paulo / Quadram Institute Bioscience	Unknown	Minnesota
BRCH23-C2E06	ERS9927268	ERR8025253	NA	2017	NA	NA	Poultry	Avian	Broiler chicken faeces	Brazil	Tocantins	NO	University of Sao Paulo / Quadram Institute Bioscience	Unknown	Braenderup
BRCH23-C2E08	ERS9927350	ERR8025339	NA	2017	NA	NA	Poultry	Avian	Broiler chicken faeces	Brazil	Para	NO	University of Sao Paulo / Quadram Institute Bioscience	Unknown	Schwarzengrund
BRCH23-C2E09	ERS9927240	ERR8025225	NA	2017	NA	NA	Poultry	Avian	Broiler chicken faeces	Brazil	Mato Grosso	NO	University of Sao Paulo / Quadram Institute Bioscience	Unknown	Minnesota
BRCH23-C2E10	ERS9927289	ERR8025275	NA	2017	NA	NA	Poultry	Avian	Broiler chicken faeces	Brazil	Para	NO	University of Sao Paulo / Quadram Institute Bioscience	96	Schwarzengrund
BRCH23-C2E11	ERS9927337	ERR8025325	NA	2017	NA	NA	Poultry	Avian	Broiler chicken faeces	Brazil	Sao Paulo	NO	University of Sao Paulo / Quadram Institute Bioscience	548	Minnesota
BRCH23-C2E12	ERS9927220	ERR8025205	NA	2017	NA	NA	Poultry	Avian	Broiler chicken faeces	Brazil	District Federal	NO	University of Sao Paulo / Quadram Institute Bioscience	96	Schwarzengrund
BRCH23-C2F01	ERS9927189	ERR8025173	NA	2016	NA	NA	Poultry	Avian	Broiler chicken faeces	Brazil	Santa Catarina	NO	University of Sao Paulo / Quadram Institute Bioscience	Unknown	Ouakam
BRCH23-C2F02	ERS9927229	ERR8025214	NA	2018	NA	NA	Poultry	Avian	Broiler chicken faeces	Brazil	Espirito Santo	NO	University of Sao Paulo / Quadram Institute Bioscience	14	Senftenberg
BRCH23-C2F03	ERS9927218	ERR8025203	NA	2018	NA	NA	Poultry	Avian	Broiler chicken faeces	Brazil	Mato Grosso	NO	University of Sao Paulo / Quadram Institute Bioscience	548	Minnesota
BRCH23-C2F04	ERS9927273	ERR8025258	NA	2018	NA	NA	Poultry	Avian	Broiler chicken faeces	Brazil	Goias	NO	University of Sao Paulo / Quadram Institute Bioscience	96	Schwarzengrund
BRCH23-C2F05	ERS9927205	ERR8025189	NA	2018	NA	NA	Poultry	Avian	Broiler chicken faeces	Brazil	Goias	NO	University of Sao Paulo / Quadram Institute Bioscience	548	Minnesota
BRCH23-C2F06	ERS9927219	ERR8025204	NA	2017	NA	NA	Poultry	Avian	Broiler chicken faeces	Brazil	Tocantins	NO	University of Sao Paulo / Quadram Institute Bioscience	279	I 4,[5],12:d:-
BRCH23-C2F07	ERS9927259	ERR8025244	NA	2017	NA	NA	Poultry	Avian	Broiler chicken faeces	Brazil	District Federal	NO	University of Sao Paulo / Quadram Institute Bioscience	2519	Glostrup
BRCH23-C2F08	ERS9927227	ERR8025212	NA	2017	NA	NA	Poultry	Avian	Broiler chicken faeces	Brazil	Mato Grosso do Sul	NO	University of Sao Paulo / Quadram Institute Bioscience	548	Minnesota
BRCH23-C2F09	ERS9927357	ERR8025364	NA	2017	NA	NA	Poultry	Avian	Broiler chicken faeces	Brazil	Espirito Santo	NO	University of Sao Paulo / Quadram Institute Bioscience	241	Bredeney
BRCH23-C2F10	ERS9927274	ERR8025259	NA	2017	NA	NA	Poultry	Avian	Broiler chicken faeces	Brazil	Mato Grosso do Sul	NO	University of Sao Paulo / Quadram Institute Bioscience	548	Minnesota
BRCH23-C2F11	ERS9927344	ERR8025334	NA	2017	NA	NA	Poultry	Avian	Broiler chicken faeces	Brazil	Minas Gerais	NO	University of Sao Paulo / Quadram Institute Bioscience	413	Mbandaka
BRCH23-C2F12	ERS9927327	ERR8025315	NA	2017	NA	NA	Poultry	Avian	Broiler chicken faeces	Brazil	District Federal	NO	University of Sao Paulo / Quadram Institute Bioscience	64	Anatum
BRCH23-C2G01	ERS9927368	ERR8025375	NA	2018	NA	NA	Poultry	Avian	Broiler chicken faeces	Brazil	Mato Grosso do Sul	NO	University of Sao Paulo / Quadram Institute Bioscience	22	Braenderup
BRCH23-C2G02	ERS9927300	ERR8025287	NA	2018	NA	NA	Poultry	Avian	Broiler chicken faeces	Brazil	District Federal	NO	University of Sao Paulo / Quadram Institute Bioscience	548	Minnesota
BRCH23-C2G04	ERS9927194	ERR8025178	NA	2018	NA	NA	Poultry	Avian	Broiler chicken faeces	Brazil	Sao Paulo	NO	University of Sao Paulo / Quadram Institute Bioscience	Unknown	Minnesota
BRCH23-C2G05	ERS9927349	ERR8025338	NA	2018	NA	NA	Poultry	Avian	Broiler chicken faeces	Brazil	Mato Grosso	NO	University of Sao Paulo / Quadram Institute Bioscience	96	Schwarzengrund
BRCH23-C2G06	ERS9927312	ERR8025300	NA	2017	NA	NA	Poultry	Avian	Broiler chicken faeces	Brazil	Mato Grosso	NO	University of Sao Paulo / Quadram Institute Bioscience	548	Minnesota
BRCH23-C2G07	ERS9927302	ERR8025289	NA	2017	NA	NA	Poultry	Avian	Broiler chicken faeces	Brazil	Mato Grosso	NO	University of Sao Paulo / Quadram Institute Bioscience	548	Minnesota
BRCH23-C2G08	ERS9927238	ERR8025223	NA	2017	NA	NA	Poultry	Avian	Broiler chicken faeces	Brazil	Para	NO	University of Sao Paulo / Quadram Institute Bioscience	1610	Ouakam
BRCH23-C2G09	ERS9927356	ERR8025363	NA	2017	NA	NA	Poultry	Avian	Broiler chicken faeces	Brazil	Minas Gerais	NO	University of Sao Paulo / Quadram Institute Bioscience	Unknown	Anatum
BRCH23-C2G10	ERS9927188	ERR8025172	NA	2017	NA	NA	Poultry	Avian	Broiler chicken faeces	Brazil	Mato Grosso	NO	University of Sao Paulo / Quadram Institute Bioscience	548	Minnesota
BRCH23-C2G11	ERS9927193	ERR8025177	NA	2018	NA	NA	Poultry	Avian	Broiler chicken faeces	Brazil	Goias	NO	University of Sao Paulo / Quadram Institute Bioscience	48	Panama
BRCH23-C2G12	ERS9927338	ERR8025326	NA	2017	NA	NA	Poultry	Avian	Broiler chicken faeces	Brazil	Bahia	NO	University of Sao Paulo / Quadram Institute Bioscience	15	Heidelberg
BRCH23-C2H01	ERS9927314	ERR8025302	NA	2018	NA	NA	Poultry	Avian	Broiler chicken faeces	Brazil	Mato Grosso	NO	University of Sao Paulo / Quadram Institute Bioscience	32	Infantis
BRCH23-C2H02	ERS9927280	ERR8025265	NA	2018	NA	NA	Poultry	Avian	Broiler chicken faeces	Brazil	Bahia	NO	University of Sao Paulo / Quadram Institute Bioscience	15	Heidelberg
BRCH23-C2H03	ERS9927212	ERR8025196	NA	2018	NA	NA	Poultry	Avian	Broiler chicken faeces	Brazil	District Federal	NO	University of Sao Paulo / Quadram Institute Bioscience	96	Schwarzengrund
BRCH23-C2H05	ERS9927307	ERR8025295	NA	2018	NA	NA	Poultry	Avian	Broiler chicken faeces	Brazil	District Federal	NO	University of Sao Paulo / Quadram Institute Bioscience	413	Mbandaka
BRCH23-C2H06	ERS9927250	ERR8025235	NA	2017	NA	NA	Poultry	Avian	Broiler chicken faeces	Brazil	District Federal	NO	University of Sao Paulo / Quadram Institute Bioscience	Unknown	Heidelberg
BRCH23-C2H07	ERS9927253	ERR8025238	NA	2017	NA	NA	Poultry	Avian	Broiler chicken faeces	Brazil	Minas Gerais	NO	University of Sao Paulo / Quadram Institute Bioscience	64	Anatum
BRCH23-C2H08	ERS9927260	ERR8025245	NA	2017	NA	NA	Poultry	Avian	Broiler chicken faeces	Brazil	Para	NO	University of Sao Paulo / Quadram Institute Bioscience	1610	Ouakam
BRCH23-C2H09	ERS9927235	ERR8025220	NA	2017	NA	NA	Poultry	Avian	Broiler chicken faeces	Brazil	Para	NO	University of Sao Paulo / Quadram Institute Bioscience	Unknown	Schwarzengrund
BRCH23-C2H10	ERS9927200	ERR8025184	NA	2017	NA	NA	Poultry	Avian	Broiler chicken faeces	Brazil	Sao Paulo	NO	University of Sao Paulo / Quadram Institute Bioscience	15	Heidelberg
BRCH23-C2H11	ERS9927222	ERR8025207	NA	2018	NA	NA	Poultry	Avian	Broiler chicken faeces	Brazil	Bahia	NO	University of Sao Paulo / Quadram Institute Bioscience	15	Heidelberg
BRCH23-C2H12	ERS9927353	ERR8025360	NA	2017	NA	NA	Poultry	Avian	Broiler chicken faeces	Brazil	Goias	NO	University of Sao Paulo / Quadram Institute Bioscience	50	Saintpaul
BRCH24-EA05	ERS9927342	ERR8025331	NA	NA	NA	NA	Poultry	Avian	Broiler chicken faeces	Brazil	NA	NO	University of Sao Paulo / Quadram Institute Bioscience	Unknown	Anatum
BRCH24-EB05	ERS9927264	ERR8025249	NA	NA	NA	NA	Poultry	Avian	Broiler chicken faeces	Brazil	NA	NO	University of Sao Paulo / Quadram Institute Bioscience	Unknown	Sandiego
BRCH24-EH04	ERS9927317	ERR8025305	NA	2017	NA	NA	Poultry	Avian	Broiler chicken faeces	Brazil	Goias	NO	University of Sao Paulo / Quadram Institute Bioscience	548	Minnesota
BRCH24-MF06	ERS9927324	ERR8025312	NA	2017	NA	NA	Poultry	Avian	Broiler chicken faeces	Brazil	Para	NO	University of Sao Paulo / Quadram Institute Bioscience	Unknown	Minnesota
BRCH24-MG06	ERS9927291	ERR8025278	NA	2014	NA	NA	Poultry	Avian	Broiler chicken faeces	Brazil	Sao Paulo	NO	University of Sao Paulo / Quadram Institute Bioscience	413	Mbandaka
BRCH24-MH06	ERS9927211	ERR8025195	NA	2017	NA	NA	Poultry	Avian	Broiler chicken faeces	Brazil	Minas Gerais	NO	University of Sao Paulo / Quadram Institute Bioscience	592	Worthington
L00037-19	ERS7357245	ERR6458103	NA	2019	NA	NA	Other/Veg/Mineral	Other/Veg/Mineral	Other/Veg/Mineral	United Kingdom	NA	NO	APHA	548	Minnesota
L00223-12	ERS7357246	ERR6458104	NA	2012	NA	NA	Other/Veg/Mineral	Other/Veg/Mineral	Other/Veg/Mineral	United Kingdom	NA	NO	APHA	548	Minnesota
L00925-13	ERS7357215	ERR6458105	NA	2013	NA	NA	Poultry	Avian	Chicken	United Kingdom	NA	NO	APHA	15	Heidelberg
L00992-13	ERS7357216	ERR6458106	NA	2013	NA	NA	Poultry	Avian	Chicken	United Kingdom	NA	NO	APHA	15	Heidelberg
L01529-16	ERS7357247	ERR6458107	NA	2016	NA	NA	Other/Veg/Mineral	Other/Veg/Mineral	Other/Veg/Mineral	Unknown	NA	NO	APHA	548	Minnesota
L01552-07	ERS7357248	ERR6458108	NA	2007	NA	NA	Other/Veg/Mineral	Feed	Feed mill	United Kingdom	NA	NO	APHA	548	Minnesota
L02220-14	ERS7357249	ERR6458109	NA	2014	NA	NA	Poultry	Avian	Chicken	United Kingdom	NA	NO	APHA	548	Minnesota
L04099-18	ERS7357250	ERR6458110	NA	2018	NA	NA	Other/Veg/Mineral	Other/Veg/Mineral	Other/Veg/Mineral	United Kingdom	NA	NO	APHA	548	Minnesota
L04178-18	ERS7357251	ERR6458111	NA	2018	NA	NA	Other/Veg/Mineral	Other/Veg/Mineral	Other/Veg/Mineral	United Kingdom	NA	NO	APHA	548	Minnesota
S00176-02	ERS7357217	ERR6458112	NA	2002	NA	NA	Poultry	Avian	Chicken	United Kingdom	NA	NO	APHA	15	Heidelberg
S00233-02	ERS7357218	ERR6458113	NA	2002	NA	NA	Poultry	Avian	Chicken	United Kingdom	NA	NO	APHA	15	Heidelberg
S00610-99	ERS7357219	ERR6458114	NA	1999	NA	NA	Poultry	Avian	Chicken	United Kingdom	NA	NO	APHA	15	Heidelberg
S00701-02	ERS7357220	ERR6458115	NA	2002	NA	NA	Poultry	Avian	Chicken	United Kingdom	NA	NO	APHA	15	Heidelberg
S00726-01	ERS7357221	ERR6458116	NA	2001	NA	NA	Poultry	Avian	Chicken	United Kingdom	NA	NO	APHA	15	Heidelberg
S02136-02	ERS7357222	ERR6458117	NA	2002	NA	NA	Poultry	Avian	Chicken	United Kingdom	NA	NO	APHA	15	Heidelberg
S02215-02	ERS7357223	ERR6458118	NA	2002	NA	NA	Poultry	Avian	Chicken	United Kingdom	NA	NO	APHA	15	Heidelberg
S03121-01	ERS7357224	ERR6458119	NA	2001	NA	NA	Poultry	Avian	Chicken	United Kingdom	NA	NO	APHA	15	Heidelberg
S03158-02	ERS7357225	ERR6458120	NA	2002	NA	NA	Poultry	Avian	Chicken	United Kingdom	NA	NO	APHA	15	Heidelberg
S03178-18	ERS7357252	ERR6458121	NA	2018	NA	NA	Other/Veg/Mineral	Other/Veg/Mineral	Other/Veg/Mineral	United Kingdom	NA	NO	APHA	548	Minnesota
S03484-01	ERS7357226	ERR6458122	NA	2001	NA	NA	Poultry	Avian	Chicken	United Kingdom	NA	NO	APHA	15	Heidelberg
S03553-02	ERS7357227	ERR6458123	NA	2002	NA	NA	Poultry	Avian	Chicken	United Kingdom	NA	NO	APHA	Unknown	Heidelberg
S03718-01	ERS7357228	ERR6458124	NA	2001	NA	NA	Poultry	Avian	Chicken	United Kingdom	NA	NO	APHA	15	Heidelberg
S03915-01	ERS7357229	ERR6458125	NA	2001	NA	NA	Poultry	Avian	Chicken	United Kingdom	NA	NO	APHA	Unknown	Heidelberg
S03924-07	ERS7357230	ERR6458126	NA	2007	NA	NA	Poultry	Avian	Chicken	United Kingdom	NA	NO	APHA	Unknown	Heidelberg
S04011-01	ERS7357231	ERR6458127	NA	2001	NA	NA	Poultry	Avian	Chicken	United Kingdom	NA	NO	APHA	15	Heidelberg
S04029-07	ERS7357232	ERR6458128	NA	2007	NA	NA	Poultry	Avian	Chicken	United Kingdom	NA	NO	APHA	15	Heidelberg
S04030-07	ERS7357233	ERR6458129	NA	2007	NA	NA	Poultry	Avian	Chicken	United Kingdom	NA	NO	APHA	15	Heidelberg
S04030-10	ERS7357253	ERR6458130	NA	2010	NA	NA	Other/Veg/Mineral	Other/Veg/Mineral	Other/Veg/Mineral	United Kingdom	NA	NO	APHA	Unknown	Minnesota
S04196-01	ERS7357234	ERR6458131	NA	2001	NA	NA	Poultry	Avian	Chicken	United Kingdom	NA	NO	APHA	15	Heidelberg
S05060-99	ERS7357235	ERR6458132	NA	1999	NA	NA	Poultry	Avian	Chicken	United Kingdom	NA	NO	APHA	Unknown	Heidelberg
S05061-99	ERS7357236	ERR6458133	NA	1999	NA	NA	Poultry	Avian	Chicken	United Kingdom	NA	NO	APHA	15	Heidelberg
S05365-00	ERS7357237	ERR6458134	NA	2000	NA	NA	Poultry	Avian	Chicken	United Kingdom	NA	NO	APHA	15	Heidelberg
S05454-00	ERS7357238	ERR6458135	NA	2000	NA	NA	Poultry	Avian	Chicken	United Kingdom	NA	NO	APHA	Unknown	Heidelberg
S05474-97	ERS7357239	ERR6458136	NA	1997	NA	NA	Poultry	Avian	Chicken	United Kingdom	NA	NO	APHA	Unknown	Heidelberg
S05618-00	ERS7357240	ERR6458137	NA	2000	NA	NA	Poultry	Avian	Chicken	United Kingdom	NA	NO	APHA	15	Heidelberg
S05693-00	ERS7357241	ERR6458138	NA	2000	NA	NA	Poultry	Avian	Chicken	United Kingdom	NA	NO	APHA	15	Heidelberg
S05696-00	ERS7357242	ERR6458139	NA	2000	NA	NA	Poultry	Avian	Chicken	United Kingdom	NA	NO	APHA	15	Heidelberg
S07038-00	ERS7357243	ERR6458140	NA	2000	NA	NA	Poultry	Avian	Chicken	United Kingdom	NA	NO	APHA	15	Heidelberg
S07042-00	ERS7357244	ERR6458141	NA	2000	NA	NA	Poultry	Avian	Chicken	United Kingdom	NA	NO	APHA	Unknown	Heidelberg
SRR1957962*	SRS897996	SRS3543064	ERR8050531	2014	9	NA	Human	Human	Homo sapiens; human	United Kingdom	NA	YES	UK Health Security Agency	Unknown	Minnesota
SRR1968390	SRS904992	SRR1968390	NA	2014	04	05	Food	Poultry	Chicken - Fresh Whole	Brazil (import)	NA	NO	UK Health Security Agency	Unknown	Heidelberg
SRR5215862*	SRS1946935	SRR5215862	ERR8050531	2016	8	NA	Human	Human	Homo sapiens; human	United Kingdom	NA	YES	UK Health Security Agency	Unknown	Minnesota
SRR5583081	SRS2214342	SRR5583081	NA	2017	05	03	Food	Poultry	Chicken Pieces - Frozen	Brazil (import)	NA	NO	UK Health Security Agency	Unknown	Heidelberg
SRR5583084	SRS2214344	SRR5583084	NA	2017	05	03	Food	Poultry	Chicken Pieces - Frozen	Brazil (import)	NA	NO	UK Health Security Agency	Unknown	Heidelberg
SRR5583123	SRS2214383	SRR5583123	NA	2017	05	02	Food	Poultry	Chicken Pieces - Frozen	Brazil (import)	NA	NO	UK Health Security Agency	15	Heidelberg
SRR5583821	SRS2215069	SRR5583821	NA	2017	05	02	Food	Poultry	Chicken Pieces - Frozen	Brazil (import)	NA	NO	UK Health Security Agency	15	Heidelberg
SRR5583955	SRS2215201	SRR5583955	NA	2017	05	02	Food	Poultry	Chicken Pieces - Frozen	Brazil (import)	NA	NO	UK Health Security Agency	Unknown	Heidelberg
SRR5584049	SRS2215296	SRR5584049	NA	2017	04	13	Food	Poultry	Chicken Pieces - Frozen	Brazil (import)	NA	NO	UK Health Security Agency	15	Heidelberg
SRR5584094	SRS2215340	SRR5584094	NA	2017	05	03	Food	Poultry	Chicken - Fresh Whole	Brazil (import)	NA	NO	UK Health Security Agency	Unknown	Heidelberg
SRR5584590	SRS2215839	SRR5584590	NA	2017	04	12	Food	Poultry	Chicken - Fresh Whole	Brazil (import)	NA	NO	UK Health Security Agency	15	Heidelberg
SRR5584684	SRS2215917	SRR5584684	NA	2017	04	18	Food	Poultry	Chicken Pieces - Frozen	Brazil (import)	NA	NO	UK Health Security Agency	15	Heidelberg
SRR5584758	SRS2215991	SRR5584758	NA	2017	02	03	Food	Poultry	Chicken Pieces - Frozen	Brazil (import)	NA	NO	UK Health Security Agency	15	Heidelberg
SRR5584830	SRS2216064	SRR5584830	NA	2017	04	12	Food	Poultry	Chicken Pieces - Frozen	Brazil (import)	NA	NO	UK Health Security Agency	15	Heidelberg
SRR5584868	SRS2216101	SRR5584868	NA	2017	04	07	Food	Poultry	Chicken - Frozen Whole	Brazil (import)	NA	NO	UK Health Security Agency	Unknown	Minnesota
SRR5584952	SRS2216185	SRR5584952	NA	2017	05	02	Food	Poultry	Chicken Pieces - Frozen	Brazil (import)	NA	NO	UK Health Security Agency	15	Heidelberg
SRR5584998	SRS2216231	SRR5584998	NA	2017	05	05	Food	Poultry	Raw chicken	Brazil (import)	NA	NO	UK Health Security Agency	Unknown	Heidelberg
SRR5585036	SRS2216268	SRR5585036	NA	2017	04	11	Food	Poultry	Chicken Pieces - Frozen	Brazil (import)	NA	NO	UK Health Security Agency	15	Heidelberg
SRR5585050	SRS2216282	SRR5585050	NA	2017	04	10	Food	Poultry	salted chicken	Brazil (import)	NA	NO	UK Health Security Agency	15	Heidelberg
SRR5585076	SRS2216308	SRR5585076	NA	2017	02	03	Food	Poultry	Chicken Pieces - Frozen	Brazil (import)	NA	NO	UK Health Security Agency	15	Heidelberg
SRR5585127	SRS2216359	SRR5585127	NA	2017	04	11	Food	Poultry	Chicken Pieces - Frozen	Brazil (import)	NA	NO	UK Health Security Agency	15	Heidelberg
SRR5585135	SRS2216368	SRR5585135	NA	2017	02	03	Food	Poultry	Chicken Pieces - Frozen	Brazil (import)	NA	NO	UK Health Security Agency	15	Heidelberg
SRR5585192	SRS2216424	SRR5585192	NA	2017	04	10	Food	Poultry	salted chicken	Brazil (import)	NA	NO	UK Health Security Agency	15	Heidelberg
SRR5585228	SRS2216460	SRR5585228	NA	2017	02	13	Food	Poultry	Raw chicken	Brazil (import)	NA	NO	UK Health Security Agency	15	Heidelberg
SRR5585239	SRS2216472	SRR5585239	NA	2017	02	03	Food	Poultry	Chicken Pieces - Frozen	Brazil (import)	NA	NO	UK Health Security Agency	15	Heidelberg
SRR5585257	SRS2216490	SRR5585257	NA	2017	05	02	Food	Poultry	Chicken Pieces - Frozen	Brazil (import)	NA	NO	UK Health Security Agency	Unknown	Heidelberg
SRR5585331	SRS2216564	SRR5585331	NA	2017	04	07	Food	Poultry	Chicken - Frozen Whole	Brazil (import)	NA	NO	UK Health Security Agency	Unknown	Minnesota
SRR5585377	SRS2216610	SRR5585377	NA	2017	04	07	Food	Poultry	Chicken - Frozen Whole	Brazil (import)	NA	NO	UK Health Security Agency	Unknown	Minnesota
SRR5631592	SRS2241615	SRR5631592	NA	2017	05	05	Food	Poultry	Raw chicken	Brazil (import)	NA	NO	UK Health Security Agency	15	Heidelberg
SRR5631604	SRS2241627	SRR5631604	NA	2017	04	18	Food	Poultry	Chicken Pieces - Frozen	Brazil (import)	NA	NO	UK Health Security Agency	Unknown	Heidelberg
SRR5631653	SRS2241677	SRR5631653	NA	2017	02	13	Food	Poultry	Raw chicken	Brazil (import)	NA	NO	UK Health Security Agency	15	Heidelberg
SRR5631669	SRS2241687	SRR5631669	NA	2017	02	13	Food	Poultry	Raw chicken	Brazil (import)	NA	NO	UK Health Security Agency	15	Heidelberg
SRR5632108	SRS2242095	SRR5632108	NA	2017	04	12	Food	Poultry	Chicken Pieces - Frozen	Brazil (import)	NA	NO	UK Health Security Agency	15	Heidelberg
SRR5632816	SRS2242789	SRR5632816	NA	2017	02	03	Food	Poultry	Chicken Pieces - Frozen	Brazil (import)	NA	NO	UK Health Security Agency	Unknown	Heidelberg
SRR5632970	SRS2242944	SRR5632970	NA	2017	05	03	Food	Poultry	Chicken Pieces - Frozen	Brazil (import)	NA	NO	UK Health Security Agency	15	Heidelberg
SRR5633077	SRS2243049	SRR5633077	NA	2017	02	03	Food	Poultry	Chicken Pieces - Frozen	Brazil (import)	NA	NO	UK Health Security Agency	Unknown	Heidelberg
SRR5633085	SRS2243058	SRR5633085	NA	2017	02	13	Food	Poultry	Raw chicken	Brazil (import)	NA	NO	UK Health Security Agency	15	Heidelberg
SRR5633088	SRS2243061	SRR5633088	NA	2017	02	13	Food	Poultry	salted chicken	Brazil (import)	NA	NO	UK Health Security Agency	15	Heidelberg
SRR5633101	SRS2243074	SRR5633101	NA	2017	05	02	Food	Poultry	Chicken Pieces - Frozen	Brazil (import)	NA	NO	UK Health Security Agency	Unknown	Heidelberg
SRR5633111	SRS2243084	SRR5633111	NA	2017	04	07	Food	Poultry	Chicken - Frozen Whole	Brazil (import)	NA	NO	UK Health Security Agency	548	Minnesota
SRR5633133	SRS2243106	SRR5633133	NA	2017	02	13	Food	Poultry	Raw chicken	Brazil (import)	NA	NO	UK Health Security Agency	15	Heidelberg
SRR5633236	SRS2243209	SRR5633236	NA	2017	02	03	Food	Poultry	Chicken Pieces - Frozen	Brazil (import)	NA	NO	UK Health Security Agency	15	Heidelberg
SRR5633396	SRS2243369	SRR5633396	NA	2017	02	13	Food	Poultry	salted chicken	Brazil (import)	NA	NO	UK Health Security Agency	15	Heidelberg
SRR6190513	SRS2608141	SRR6190513	NA	2017	05	09	Food	Poultry	Chicken Pieces - Frozen	Brazil (import)	NA	NO	UK Health Security Agency	32	Infantis
SRR6193002	SRS2610429	SRR6193002	NA	2015	09	25	Food	Swine	Pigs ears	Brazil (import)	NA	NO	UK Health Security Agency	32	Infantis
SRR6900963	SRS3094410	SRR6900963	NA	2017	05	03	Food	Poultry	Chicken Pieces - Frozen	Brazil (import)	NA	NO	UK Health Security Agency	Unknown	Enteritidis
SRR7284447*	SRS3399361	SRR7284447	ERR8050505	2016	8	NA	Human	Human	Homo sapiens; human	United Kingdom	NA	YES	UK Health Security Agency	548	Minnesota
SRR7439564	SRS3469573	SRR7439564	NA	2017	04	10	Food	Poultry	salted chicken	Brazil (import)	NA	NO	UK Health Security Agency	Unknown	Heidelberg
SRR7465062	SRS3496430	SRR7465062	NA	2017	06	22	Food	Poultry	salted chicken	Brazil (import)	NA	NO	UK Health Security Agency	Unknown	Heidelberg
SRR7501126	SRS3528845	SRR7501126	NA	2018	02	19	Food	Poultry	Raw chicken	Brazil (import)	NA	NO	UK Health Security Agency	548	Minnesota
SRR7501145	SRS3528861	SRR7501145	NA	2018	05	31	Food	Poultry	Chicken Pieces - Frozen	Brazil (import)	NA	NO	UK Health Security Agency	15	Heidelberg
SRR7501152	SRS3528868	SRR7501152	NA	2017	05	22	Food	Poultry	Raw chicken	Brazil (import)	NA	NO	UK Health Security Agency	548	Minnesota
SRR7501162	SRS3528878	SRR7501162	NA	2017	02	03	Food	Poultry	Chicken Pieces - Frozen	Brazil (import)	NA	NO	UK Health Security Agency	15	Heidelberg
SRR7501170	SRS3528886	SRR7501170	NA	2018	06	15	Food	Poultry	Chicken Pieces - Frozen	Brazil (import)	NA	NO	UK Health Security Agency	Unknown	Heidelberg
SRR7501177	SRS3528893	SRR7501177	NA	2018	06	14	Food	Poultry	Chicken Pieces - Frozen	Brazil (import)	NA	NO	UK Health Security Agency	Unknown	Heidelberg
SRR7501179	SRS3528895	SRR7501179	NA	2017	04	07	Food	Poultry	Chicken - Frozen Whole	Brazil (import)	NA	NO	UK Health Security Agency	548	Minnesota
SRR7501284	SRS3529000	SRR7501284	NA	2018	05	05	Food	Poultry	Chicken Pieces - Frozen	Brazil (import)	NA	NO	UK Health Security Agency	Unknown	Heidelberg
SRR7501296	SRS3529011	SRR7501296	NA	2017	02	03	Food	Poultry	Chicken Pieces - Frozen	Brazil (import)	NA	NO	UK Health Security Agency	Unknown	Heidelberg
SRR7501298	SRS3529013	SRR7501298	NA	2017	06	15	Food	Poultry	Chicken Pieces - Frozen	Brazil (import)	NA	NO	UK Health Security Agency	Unknown	Heidelberg
SRR7501299	SRS3529015	SRR7501299	NA	2017	05	31	Food	Poultry	Chicken Pieces - Frozen	Brazil (import)	NA	NO	UK Health Security Agency	15	Heidelberg
SRR7501313	SRS3529026	SRR7501313	NA	2017	06	09	Food	Poultry	salted chicken	Brazil (import)	NA	NO	UK Health Security Agency	15	Heidelberg
SRR7501324	SRS3529040	SRR7501324	NA	2018	01	22	Food	Poultry	salted chicken	Brazil (import)	NA	NO	UK Health Security Agency	548	Minnesota
SRR7501325*	ERS9970822	SRR7501325	ERR8050534	2017	05	03	Food	Poultry	Chicken - Fresh Whole	Brazil (import)	NA	YES	UK Health Security Agency	15	Heidelberg
SRR7501328	SRS3529039	SRR7501328	NA	2017	03	10	Food	Poultry	marinated chicken	Brazil (import)	NA	NO	UK Health Security Agency	15	Heidelberg
SRR7501351	SRS3529062	SRR7501351	NA	2018	05	31	Food	Poultry	Chicken Pieces - Frozen	Brazil (import)	NA	NO	UK Health Security Agency	Unknown	Heidelberg
SRR7501354	SRS3529065	SRR7501354	NA	2018	01	22	Food	Poultry	salted chicken	Brazil (import)	NA	NO	UK Health Security Agency	15	Heidelberg
SRR7501402	SRS3529112	SRR7501402	NA	2017	08	18	Food	Poultry	salted chicken	Brazil (import)	NA	NO	UK Health Security Agency	Unknown	Heidelberg
SRR7501404	SRS3529114	SRR7501404	NA	2017	09	08	Food	Poultry	Chicken - Fresh Whole	Brazil (import)	NA	NO	UK Health Security Agency	15	Heidelberg
SRR7501405	SRS3529115	SRR7501405	NA	2017	05	02	Food	Poultry	Chicken Pieces - Frozen	Brazil (import)	NA	NO	UK Health Security Agency	Unknown	Heidelberg
SRR7501408	SRS3529118	SRR7501408	NA	2017	06	07	Food	Poultry	salted chicken	Brazil (import)	NA	NO	UK Health Security Agency	548	Minnesota
SRR7501425	SRS3529134	SRR7501425	NA	2017	02	03	Food	Poultry	Chicken Pieces - Frozen	Brazil (import)	NA	NO	UK Health Security Agency	15	Heidelberg
SRR7501510	SRS3529225	SRR7501510	NA	2018	06	04	Food	Poultry	Chicken Pieces - Frozen	Brazil (import)	NA	NO	UK Health Security Agency	15	Heidelberg
SRR7501648	SRS3529355	SRR7501648	NA	2017	05	10	Food	Poultry	Chicken Pieces - Frozen	Brazil (import)	NA	NO	UK Health Security Agency	15	Heidelberg
SRR7501650	SRS3529356	SRR7501650	NA	2017	05	02	Food	Poultry	Chicken Pieces - Frozen	Brazil (import)	NA	NO	UK Health Security Agency	15	Heidelberg
SRR7501671	SRS3529373	SRR7501671	NA	2018	06	15	Food	Poultry	Chicken Pieces - Frozen	Brazil (import)	NA	NO	UK Health Security Agency	15	Heidelberg
SRR7501682	SRS3529383	SRR7501682	NA	2017	06	15	Food	Poultry	Chicken Pieces - Frozen	Brazil (import)	NA	NO	UK Health Security Agency	15	Heidelberg
SRR7501691	SRS3529393	SRR7501691	NA	2018	01	17	Food	Poultry	Chicken - Fresh Whole	Brazil (import)	NA	NO	UK Health Security Agency	Unknown	Heidelberg
SRR7501698	SRS3529399	SRR7501698	NA	2017	06	09	Food	Poultry	salted chicken	Brazil (import)	NA	NO	UK Health Security Agency	Unknown	Heidelberg
SRR7501700	SRS3529401	SRR7501700	NA	2017	06	22	Food	Poultry	salted chicken	Brazil (import)	NA	NO	UK Health Security Agency	15	Heidelberg
SRR7501711	SRS3529410	SRR7501711	NA	2017	08	09	Food	Poultry	salted chicken	Brazil (import)	NA	NO	UK Health Security Agency	548	Minnesota
SRR7501714	SRS3529413	SRR7501714	NA	2018	02	12	Food	Poultry	Chicken Pieces - Frozen	Brazil (import)	NA	NO	UK Health Security Agency	Unknown	Heidelberg
SRR7501715	SRS3529414	SRR7501715	NA	2017	05	25	Food	Poultry	salted chicken	Brazil (import)	NA	NO	UK Health Security Agency	13	Agona
SRR7501727	SRS3529428	SRR7501727	NA	2018	05	30	Food	Poultry	Chicken Pieces - Frozen	Brazil (import)	NA	NO	UK Health Security Agency	15	Heidelberg
SRR7501730	SRS3529431	SRR7501730	NA	2017	05	09	Food	Poultry	Chicken Pieces - Frozen	Brazil (import)	NA	NO	UK Health Security Agency	15	Heidelberg
SRR7501736	SRS3529437	SRR7501736	NA	2017	06	07	Food	Poultry	salted chicken	Brazil (import)	NA	NO	UK Health Security Agency	548	Minnesota
SRR7501737	SRS3529438	SRR7501737	NA	2018	05	30	Food	Poultry	Chicken Pieces - Frozen	Brazil (import)	NA	NO	UK Health Security Agency	15	Heidelberg
SRR7501740	SRS3529441	SRR7501740	NA	2017	05	08	Food	Poultry	Chicken Pieces - Frozen	Brazil (import)	NA	NO	UK Health Security Agency	15	Heidelberg
SRR7506429	SRS3533061	SRR7506429	NA	2018	01	17	Food	Poultry	Chicken - Fresh Whole	Brazil (import)	NA	NO	UK Health Security Agency	Unknown	Heidelberg
SRR7506438	SRS3533066	SRR7506438	NA	2018	05	23	Food	Poultry	Chicken Pieces - Frozen	Brazil (import)	NA	NO	UK Health Security Agency	15	Heidelberg
SRR7506442	SRS3533090	SRR7506442	NA	2017	06	14	Food	Poultry	Chicken Pieces - Frozen	Brazil (import)	NA	NO	UK Health Security Agency	Unknown	Heidelberg
SRR7506444	SRS3533073	SRR7506444	NA	2017	06	15	Food	Poultry	Frozen Raw Frozen Boneless Skinless Marinated Chicken Inner Fillets	Brazil (import)	NA	NO	UK Health Security Agency	Unknown	Heidelberg
SRR7506453	SRS3533089	SRR7506453	NA	2017	06	14	Food	Poultry	Chicken Pieces - Frozen	Brazil (import)	NA	NO	UK Health Security Agency	15	Heidelberg
SRR7506454	SRS3533082	SRR7506454	NA	2018	02	20	Food	Poultry	Frozen Raw Chicken Half Breast Boneless Skinless Without Inner Fillet	Brazil (import)	NA	NO	UK Health Security Agency	15	Heidelberg
SRR7506732	SRS3533366	SRR7506732	NA	2017	05	22	Food	Poultry	Raw chicken	Brazil (import)	NA	NO	UK Health Security Agency	Unknown	Minnesota
SRR7506739	SRS3533373	SRR7506739	NA	2018	01	11	Food	Poultry	salted chicken	Brazil (import)	NA	NO	UK Health Security Agency	548	Minnesota
SRR7506744	SRS3533378	SRR7506744	NA	2017	04	18	Food	Poultry	Chicken Pieces - Frozen	Brazil (import)	NA	NO	UK Health Security Agency	15	Heidelberg
SRR7506747	SRS3533381	SRR7506747	NA	2018	01	11	Food	Poultry	salted chicken	Brazil (import)	NA	NO	UK Health Security Agency	15	Heidelberg
SRR7506805	SRS3533439	SRR7506805	NA	2018	06	04	Food	Poultry	Chicken Pieces - Frozen	Brazil (import)	NA	NO	UK Health Security Agency	15	Heidelberg
SRR7506821	SRS3533455	SRR7506821	NA	2018	02	20	Food	Poultry	Chicken - Fresh Whole	Brazil (import)	NA	NO	UK Health Security Agency	15	Heidelberg
SRR7506825	SRS3533459	SRR7506825	NA	2017	05	11	Food	Poultry	Chicken Pieces - Frozen	Brazil (import)	NA	NO	UK Health Security Agency	15	Heidelberg
SRR7506829	SRS3533463	SRR7506829	NA	2016	04	04	Food	Poultry	Turkey	Brazil (import)	NA	NO	UK Health Security Agency	96	Schwarzengrund
SRR7506831	SRS3533465	SRR7506831	NA	2018	06	14	Food	Poultry	Chicken Pieces - Frozen	Brazil (import)	NA	NO	UK Health Security Agency	15	Heidelberg
SRR7506863	SRS3533498	SRR7506863	NA	2017	05	25	Food	Poultry	salted chicken	Brazil (import)	NA	NO	UK Health Security Agency	Unknown	Agona
SRR7506865	SRS3533497	SRR7506865	NA	2017	05	05	Food	Poultry	Raw chicken	Brazil (import)	NA	NO	UK Health Security Agency	15	Heidelberg
SRR7506872	SRS3533505	SRR7506872	NA	2017	05	02	Food	Poultry	Frozen Raw Chicken	Brazil (import)	NA	NO	UK Health Security Agency	Unknown	Heidelberg
SRR7506909	SRS3533542	SRR7506909	NA	2018	02	20	Food	Poultry	Frozen Raw Chicken Half Breast Boneless Skinless Without Inner Fillet	Brazil (import)	NA	NO	UK Health Security Agency	15	Heidelberg
SRR7506921	SRS3533554	SRR7506921	NA	2017	05	10	Food	Poultry	Chicken Pieces - Frozen	Brazil (import)	NA	NO	UK Health Security Agency	15	Heidelberg
SRR7506928*	ERS9970817	SRR7506928	ERR8050520	2017	05	08	Food	Poultry	Chicken Pieces - Frozen	Brazil (import)	NA	YES	UK Health Security Agency	Unknown	Heidelberg
SRR7506939	SRS3533571	SRR7506939	NA	2017	10	27	Food	Poultry	salted chicken	Brazil (import)	NA	NO	UK Health Security Agency	15	Heidelberg
SRR7506944	SRS3533576	SRR7506944	NA	2018	02	20	Food	Poultry	Chicken - Fresh Whole	Brazil (import)	NA	NO	UK Health Security Agency	15	Heidelberg
SRR7506973	SRS3533606	SRR7506973	NA	2016	03	21	Food	Poultry	Turkey	Brazil (import)	NA	NO	UK Health Security Agency	50	Saintpaul
SRR7507008	SRS3533639	SRR7507008	NA	2018	05	11	Food	Poultry	Chicken Pieces - Frozen	Brazil (import)	NA	NO	UK Health Security Agency	548	Minnesota
SRR7511751	SRS3537951	SRR7511751	NA	2017	09	11	Food	Poultry	Frozen Raw Salted Chicken Breast Fillets	Brazil (import)	NA	NO	UK Health Security Agency	Unknown	Heidelberg
SRR7511761	SRS3537952	SRR7511761	NA	2017	05	09	Food	Poultry	Frozen Raw Frozen Salted Chicken Breast	Brazil (import)	NA	NO	UK Health Security Agency	15	Heidelberg
SRR7511765	SRS3537956	SRR7511765	NA	2017	08	18	Food	Poultry	salted chicken	Brazil (import)	NA	NO	UK Health Security Agency	15	Heidelberg
SRR7511769	SRS3537966	SRR7511769	NA	2017	05	11	Food	Poultry	Chicken Pieces - Frozen	Brazil (import)	NA	NO	UK Health Security Agency	Unknown	Heidelberg
SRR7511846	SRS3538075	SRR7511846	NA	2017	05	08	Food	Poultry	Chicken Pieces - Frozen	Brazil (import)	NA	NO	UK Health Security Agency	15	Heidelberg
SRR7511849	SRS3538097	SRR7511849	NA	2018	06	14	Food	Poultry	Chicken Pieces - Frozen	Brazil (import)	NA	NO	UK Health Security Agency	15	Heidelberg
SRR7511850	SRS3538089	SRR7511850	NA	2017	05	31	Food	Poultry	Chicken Pieces - Frozen	Brazil (import)	NA	NO	UK Health Security Agency	Unknown	Heidelberg
SRR7511852	SRS3538082	SRR7511852	NA	2017	02	03	Food	Poultry	Chicken Pieces - Frozen	Brazil (import)	NA	NO	UK Health Security Agency	15	Heidelberg
SRR7511895	SRS3538131	SRR7511895	NA	2018	01	17	Food	Poultry	Chicken - Fresh Whole	Brazil (import)	NA	NO	UK Health Security Agency	15	Heidelberg
SRR7511930	SRS3538160	SRR7511930	NA	2017	05	26	Food	Poultry	Frozen Raw Salted Chicken	Brazil (import)	NA	NO	UK Health Security Agency	15	Heidelberg
SRR7511970	SRS3538269	SRR7511970	NA	2017	09	08	Food	Poultry	Chicken - Fresh Whole	Brazil (import)	NA	NO	UK Health Security Agency	Unknown	Heidelberg
SRR7516246	SRS3542612	SRR7516246	NA	2017	05	08	Food	Poultry	Chicken Pieces - Frozen	Brazil (import)	NA	NO	UK Health Security Agency	548	Minnesota
SRR7516249	SRS3542607	SRR7516249	NA	2017	06	15	Food	Poultry	Chicken Pieces - Frozen	Brazil (import)	NA	NO	UK Health Security Agency	15	Heidelberg
SRR7516253	SRS3542627	SRR7516253	NA	2017	04	10	Food	Poultry	Frozen Raw Salted (1.2%) Cut Chicken Breast Fillets Skinless Boneless	Brazil (import)	NA	NO	UK Health Security Agency	15	Heidelberg
SRR7516262	SRS3542629	SRR7516262	NA	2017	05	10	Food	Poultry	Chicken Pieces - Frozen	Brazil (import)	NA	NO	UK Health Security Agency	15	Heidelberg
SRR7516266	SRS3542636	SRR7516266	NA	2017	04	13	Food	Poultry	Chicken Pieces - Frozen	Brazil (import)	NA	NO	UK Health Security Agency	15	Heidelberg
SRR7516286	SRS3542665	SRR7516286	NA	2017	05	03	Food	Poultry	Frozen Half Chicken Breast Boneless Skinless Without Inner Fillet	Brazil (import)	NA	NO	UK Health Security Agency	15	Heidelberg
SRR7516483	SRS3542866	SRR7516483	NA	2017	05	11	Food	Poultry	Chicken Pieces - Frozen	Brazil (import)	NA	NO	UK Health Security Agency	Unknown	Heidelberg
SRR7516491	SRS3542861	SRR7516491	NA	2017	05	02	Food	Poultry	Chicken Pieces - Frozen	Brazil (import)	NA	NO	UK Health Security Agency	Unknown	Minnesota
SRR7516492	SRS3542877	SRR7516492	NA	2018	06	04	Food	Poultry	Chicken Pieces - Frozen	Brazil (import)	NA	NO	UK Health Security Agency	15	Heidelberg
SRR7516522	SRS3542887	SRR7516522	NA	2017	05	05	Food	Poultry	Raw chicken	Brazil (import)	NA	NO	UK Health Security Agency	15	Heidelberg
SRR7516528	SRS3542900	SRR7516528	NA	2018	06	14	Food	Poultry	Chicken Pieces - Frozen	Brazil (import)	NA	NO	UK Health Security Agency	15	Heidelberg
SRR7516529	SRS3542906	SRR7516529	NA	2017	04	21	Food	Poultry	salted chicken	Brazil (import)	NA	NO	UK Health Security Agency	15	Heidelberg
SRR7516557	SRS3542960	SRR7516557	NA	2017	06	23	Food	Poultry	Chicken Pieces - Frozen	Brazil (import)	NA	NO	UK Health Security Agency	15	Heidelberg
SRR7516673	SRS3542999	SRR7516673	NA	2017	10	27	Food	Poultry	salted chicken	Brazil (import)	NA	NO	UK Health Security Agency	Unknown	Heidelberg
SRR7516707	SRS3543042	SRR7516707	NA	2017	06	07	Food	Poultry	salted chicken	Brazil (import)	NA	NO	UK Health Security Agency	548	Minnesota
SRR7516735	SRS3543056	SRR7516735	NA	2017	05	25	Food	Poultry	salted chicken	Brazil (import)	NA	NO	UK Health Security Agency	13	Agona
SRR7516742	SRS3543064	SRR7516742	NA	2017	09	28	Food	Poultry	Chicken Pieces - Frozen	Brazil (import)	NA	NO	UK Health Security Agency	Unknown	Heidelberg
SRR7523054	SRS3547431	SRR7523054	NA	2017	07	04	Food	Poultry	Frozen Raw Salted (min1.2%) Cut Chicken Breast Fillets Skinless Boneless	Brazil (import)	NA	NO	UK Health Security Agency	15	Heidelberg
SRR7523140	SRS3547512	SRR7523140	NA	2017	05	11	Food	Poultry	Chicken Pieces - Frozen	Brazil (import)	NA	NO	UK Health Security Agency	15	Heidelberg
SRR7523175	SRS3547546	SRR7523175	NA	2017	05	11	Food	Poultry	Chicken Pieces - Frozen	Brazil (import)	NA	NO	UK Health Security Agency	15	Heidelberg
SRR7523223	SRS3547595	SRR7523223	NA	2017	05	25	Food	Poultry	salted chicken	Brazil (import)	NA	NO	UK Health Security Agency	13	Agona
SRR7523635	SRS3547988	SRR7523635	NA	2017	05	08	Food	Poultry	Chicken Pieces - Frozen	Brazil (import)	NA	NO	UK Health Security Agency	15	Heidelberg
SRR7523679	SRS3548033	SRR7523679	NA	2017	05	31	Food	Poultry	Chicken Pieces - Frozen	Brazil (import)	NA	NO	UK Health Security Agency	Unknown	Heidelberg
SRR7523805	SRS3548156	SRR7523805	NA	2018	06	12	Food	Poultry	Chicken Pieces - Frozen	Brazil (import)	NA	NO	UK Health Security Agency	15	Heidelberg
SRR7523815	SRS3548168	SRR7523815	NA	2016	03	21	Food	Poultry	Turkey	Brazil (import)	NA	NO	UK Health Security Agency	Unknown	Saintpaul
SRR7523846	SRS3548198	SRR7523846	NA	2017	05	05	Food	Poultry	Raw chicken	Brazil (import)	NA	NO	UK Health Security Agency	15	Heidelberg
SRR7527770	SRS3551281	SRR7527770	NA	2017	06	29	Food	Poultry	Chicken Pieces - Frozen	Brazil (import)	NA	NO	UK Health Security Agency	Unknown	Heidelberg
SRR7527967	SRS3551478	SRR7527967	NA	2017	05	03	Food	Poultry	Chicken Pieces - Frozen	Brazil (import)	NA	NO	UK Health Security Agency	15	Heidelberg
SRR7528169	SRS3551680	SRR7528169	NA	2018	06	12	Food	Poultry	Chicken Pieces - Frozen	Brazil (import)	NA	NO	UK Health Security Agency	Unknown	Heidelberg
SRR7533304	SRS3555772	SRR7533304	NA	2018	06	29	Food	Poultry	Chicken Pieces - Frozen	Brazil (import)	NA	NO	UK Health Security Agency	15	Heidelberg
SRR7533346	SRS3555813	SRR7533346	NA	2017	05	02	Food	Poultry	Frozen Raw Chicken	Brazil (import)	NA	NO	UK Health Security Agency	15	Heidelberg
SRR7533349	SRS3555815	SRR7533349	NA	2017	02	22	Food	Poultry	Raw chicken	Brazil (import)	NA	NO	UK Health Security Agency	Unknown	Heidelberg
SRR7533524*	SRS3555982	SRR7533524	ERR8050508	2017	06	14	Food	Poultry	Frozen Raw Salted Chicken	Brazil (import)	NA	YES	UK Health Security Agency	15	Heidelberg
SRR7533535	SRS3555993	SRR7533535	NA	2018	06	29	Food	Poultry	Chicken Pieces - Frozen	Brazil (import)	NA	NO	UK Health Security Agency	Unknown	Heidelberg
SRR7538314	SRS3560108	SRR7538314	NA	2017	05	25	Food	Poultry	salted chicken	Brazil (import)	NA	NO	UK Health Security Agency	13	Agona
SRR7538824	SRS3560317	SRR7538824	NA	2018	06	29	Food	Poultry	Chicken Pieces - Frozen	Brazil (import)	NA	NO	UK Health Security Agency	15	Heidelberg
SRR7828177	SRS3772940	SRR7828177	NA	2018	08	06	Food	Poultry	Chicken - Fresh Whole	Brazil (import)	NA	NO	UK Health Security Agency	15	Heidelberg
SRR7828268	SRS3773027	SRR7828268	NA	2018	08	01	Food	Poultry	Chicken Pieces - Frozen	Brazil (import)	NA	NO	UK Health Security Agency	15	Heidelberg
SRR7828407	SRS3773165	SRR7828407	NA	2018	07	05	Food	Poultry	Chicken Pieces - Frozen	Brazil (import)	NA	NO	UK Health Security Agency	15	Heidelberg
SRR7828515	SRS3773273	SRR7828515	NA	2018	08	02	Food	Poultry	Chicken Pieces - Frozen	Brazil (import)	NA	NO	UK Health Security Agency	15	Heidelberg
SRR7841331	SRS3785512	SRR7841331	NA	2018	08	01	Food	Poultry	Chicken Pieces - Frozen	Brazil (import)	NA	NO	UK Health Security Agency	Unknown	Heidelberg
SRR7841384	SRS3785565	SRR7841384	NA	2018	08	01	Food	Poultry	Chicken Pieces - Frozen	Brazil (import)	NA	NO	UK Health Security Agency	15	Heidelberg
SRR7841572	SRS3785720	SRR7841572	NA	2018	08	07	Food	Poultry	Chicken Pieces - Frozen	Brazil (import)	NA	NO	UK Health Security Agency	Unknown	Heidelberg
SRR7841621	SRS3785767	SRR7841621	NA	2018	08	21	Food	Poultry	Chicken Pieces - Frozen	Brazil (import)	NA	NO	UK Health Security Agency	15	Heidelberg
SRR7850509	SRS3787592	SRR7850509	NA	2018	08	02	Food	Poultry	Chicken Pieces - Frozen	Brazil (import)	NA	NO	UK Health Security Agency	15	Heidelberg
SRR7850526	SRS3787609	SRR7850526	NA	2018	07	05	Food	Poultry	Chicken Pieces - Frozen	Brazil (import)	NA	NO	UK Health Security Agency	15	Heidelberg
SRR7850573	SRS3787656	SRR7850573	NA	2018	08	06	Food	Poultry	Chicken - Fresh Whole	Brazil (import)	NA	NO	UK Health Security Agency	15	Heidelberg
SRR7850613	SRS3787696	SRR7850613	NA	2018	07	05	Food	Poultry	Chicken Pieces - Frozen	Brazil (import)	NA	NO	UK Health Security Agency	15	Heidelberg
SRR7850703	SRS3787786	SRR7850703	NA	2018	08	20	Food	Poultry	Chicken Pieces - Frozen	Brazil (import)	NA	NO	UK Health Security Agency	Unknown	Heidelberg
SRR7866922	SRS3791863	SRR7866922	NA	2018	08	06	Food	Poultry	Chicken - Fresh Whole	Brazil (import)	NA	NO	UK Health Security Agency	Unknown	Heidelberg
SRR7867011	SRS3791953	SRR7867011	NA	2018	08	07	Food	Poultry	Chicken Pieces - Frozen	Brazil (import)	NA	NO	UK Health Security Agency	Unknown	Heidelberg
SRR7867017	SRS3791959	SRR7867017	NA	2018	08	02	Food	Poultry	Chicken Pieces - Frozen	Brazil (import)	NA	NO	UK Health Security Agency	15	Heidelberg
SRR7867129	SRS3792070	SRR7867129	NA	2018	07	12	Food	Poultry	Chicken Pieces - Frozen	Brazil (import)	NA	NO	UK Health Security Agency	Unknown	Heidelberg
SRR7867158	SRS3792100	SRR7867158	NA	2018	08	02	Food	Poultry	Chicken Pieces - Frozen	Brazil (import)	NA	NO	UK Health Security Agency	Unknown	Heidelberg
SRR7867306	SRS3792210	SRR7867306	NA	2018	08	23	Food	Poultry	Chicken Pieces - Frozen	Brazil (import)	NA	NO	UK Health Security Agency	15	Heidelberg
SRR7873893	SRS3798546	SRR7873893	NA	2018	07	12	Food	Poultry	Chicken Pieces - Frozen	Brazil (import)	NA	NO	UK Health Security Agency	15	Heidelberg
SRR7873916	SRS3798568	SRR7873916	NA	2018	07	05	Food	Poultry	Chicken Pieces - Frozen	Brazil (import)	NA	NO	UK Health Security Agency	Unknown	Heidelberg
SRR7873918	SRS3798571	SRR7873918	NA	2018	08	17	Food	Poultry	Chicken Pieces - Frozen	Brazil (import)	NA	NO	UK Health Security Agency	15	Heidelberg
SRR7879366	SRS3803532	SRR7879366	NA	2018	02	12	Food	Poultry	Chicken Pieces - Frozen	Brazil (import)	NA	NO	UK Health Security Agency	15	Heidelberg
SRR7879475	SRS3803638	SRR7879475	NA	2018	08	03	Food	Poultry	Chicken Pieces - Frozen	Brazil (import)	NA	NO	UK Health Security Agency	15	Heidelberg
SRR7890500	SRS3811551	SRR7890500	NA	2017	05	22	Food	Poultry	Raw chicken	Brazil (import)	NA	NO	UK Health Security Agency	548	Minnesota
SRR7892139	SRS3812148	SRR7892139	NA	2018	04	13	Food	Poultry	Chicken Pieces - Frozen	Brazil (import)	NA	NO	UK Health Security Agency	15	Heidelberg
SRR7892265	SRS3812271	SRR7892265	NA	2017	10	12	Food	Poultry	Frozen boneless skinless chicken breast in halves salted 1.2 -1.6%	Brazil (import)	NA	NO	UK Health Security Agency	15	Heidelberg
SRR7902634	SRS3820814	SRR7902634	NA	2017	08	09	Food	Poultry	salted chicken	Brazil (import)	NA	NO	UK Health Security Agency	548	Minnesota
SRR7902694*	SRS3820873	SRR7902694	ERR8050532	2017	5	NA	Food	ND	food	United Kingdom	NA	YES	UK Health Security Agency	15	Heidelberg
SRR7911440	SRS3827407	SRR7911440	NA	2018	09	10	Food	Poultry	Chicken - Fresh Whole	Brazil (import)	NA	NO	UK Health Security Agency	Unknown	Heidelberg
SRR7911511	SRS3827476	SRR7911511	NA	2018	09	04	Food	Poultry	Chicken Pieces - Frozen	Brazil (import)	NA	NO	UK Health Security Agency	15	Heidelberg
SRR7962120	SRS3874929	SRR7962120	NA	2018	01	17	Food	Poultry	Chicken - Fresh Whole	Brazil (import)	NA	NO	UK Health Security Agency	Unknown	Heidelberg
SRR7962183	SRS3874992	SRR7962183	NA	2018	09	10	Food	Poultry	Chicken - Fresh Whole	Brazil (import)	NA	NO	UK Health Security Agency	15	Heidelberg
SRR7962252	SRS3875061	SRR7962252	NA	2017	06	07	Food	Poultry	salted chicken	Brazil (import)	NA	NO	UK Health Security Agency	548	Minnesota
SRR7962257	SRS3875066	SRR7962257	NA	2018	09	10	Food	Poultry	Chicken - Fresh Whole	Brazil (import)	NA	NO	UK Health Security Agency	15	Heidelberg
SRR7996744	SRS3899215	SRR7996744	NA	2018	09	17	Food	Poultry	Chicken Pieces - Frozen	Brazil (import)	NA	NO	UK Health Security Agency	Unknown	Heidelberg
SRR7996762	SRS3899232	SRR7996762	NA	2018	09	18	Food	Poultry	Chicken Pieces - Frozen	Brazil (import)	NA	NO	UK Health Security Agency	Unknown	Heidelberg
SRR7998248	SRS3899690	SRR7998248	NA	2018	09	17	Food	Poultry	Chicken Pieces - Frozen	Brazil (import)	NA	NO	UK Health Security Agency	15	Heidelberg
SRR7998256	SRS3899698	SRR7998256	NA	2018	09	17	Food	Poultry	Chicken Pieces - Frozen	Brazil (import)	NA	NO	UK Health Security Agency	15	Heidelberg
SRR8084194	SRS3956963	SRR8084194	NA	2018	10	01	Food	Poultry	Chicken Pieces - Frozen	Brazil (import)	NA	NO	UK Health Security Agency	Unknown	Heidelberg
SRR8087134	SRS3959468	SRR8087134	NA	2018	09	20	Food	Poultry	Chicken Pieces - Frozen	Brazil (import)	NA	NO	UK Health Security Agency	15	Heidelberg
SRR8087195	SRS3959526	SRR8087195	NA	2018	09	18	Food	Poultry	Chicken Pieces - Frozen	Brazil (import)	NA	NO	UK Health Security Agency	Unknown	Heidelberg
SRR8087216	SRS3959547	SRR8087216	NA	2018	09	20	Food	Poultry	Chicken Pieces - Frozen	Brazil (import)	NA	NO	UK Health Security Agency	15	Heidelberg
SRR8097937	SRS3970017	SRR8097937	NA	2018	09	20	Food	Poultry	Chicken Pieces - Frozen	Brazil (import)	NA	NO	UK Health Security Agency	15	Heidelberg
SRR8106746	SRS3977994	SRR8106746	NA	2018	09	20	Food	Poultry	Chicken Pieces - Frozen	Brazil (import)	NA	NO	UK Health Security Agency	15	Heidelberg
SRR8106756	SRS3978004	SRR8106756	NA	2018	10	01	Food	Poultry	Chicken Pieces - Frozen	Brazil (import)	NA	NO	UK Health Security Agency	15	Heidelberg
SRR8116968	SRS3985993	SRR8116968	NA	2018	10	11	Food	Poultry	Chicken Pieces - Frozen	Brazil (import)	NA	NO	UK Health Security Agency	Unknown	Heidelberg
SRR8116986	SRS3986011	SRR8116986	NA	2018	10	11	Food	Poultry	Chicken Pieces - Frozen	Brazil (import)	NA	NO	UK Health Security Agency	15	Heidelberg
SRR8116991	SRS3986016	SRR8116991	NA	2018	10	11	Food	Poultry	Chicken Pieces - Frozen	Brazil (import)	NA	NO	UK Health Security Agency	15	Heidelberg
SRR8137377	SRS3998275	SRR8137377	NA	2018	09	10	Food	Poultry	Chicken - Fresh Whole	Brazil (import)	NA	NO	UK Health Security Agency	15	Heidelberg
SRR8149137	SRS4008527	SRR8149137	NA	2018	10	11	Food	Poultry	Chicken Pieces - Frozen	Brazil (import)	NA	NO	UK Health Security Agency	15	Heidelberg
SRR8149190	SRS4008578	SRR8149190	NA	2018	10	17	Food	Poultry	Chicken Pieces - Fresh	Brazil (import)	NA	NO	UK Health Security Agency	15	Heidelberg
SRR8149386	SRS4008679	SRR8149386	NA	2018	10	15	Food	Poultry	Chicken Pieces - Frozen	Brazil (import)	NA	NO	UK Health Security Agency	Unknown	Heidelberg
SRR8149391	SRS4008681	SRR8149391	NA	2018	10	10	Food	Poultry	Chicken Pieces - Frozen	Brazil (import)	NA	NO	UK Health Security Agency	Unknown	Heidelberg
SRR8149396	SRS4008688	SRR8149396	NA	2018	10	09	Food	Poultry	Chicken Pieces - Frozen	Brazil (import)	NA	NO	UK Health Security Agency	15	Heidelberg
SRR8166210	SRS4023708	SRR8166210	NA	2018	10	15	Food	Poultry	Chicken Pieces - Frozen	Brazil (import)	NA	NO	UK Health Security Agency	15	Heidelberg
SRR8166239	SRS4023738	SRR8166239	NA	2018	10	19	Food	Poultry	Chicken Pieces - Frozen	Brazil (import)	NA	NO	UK Health Security Agency	15	Heidelberg
SRR8166251	SRS4023749	SRR8166251	NA	2018	09	28	Food	Poultry	Chicken Pieces - Frozen	Brazil (import)	NA	NO	UK Health Security Agency	15	Heidelberg
SRR8181668	SRS4036343	SRR8181668	NA	2018	10	15	Food	Poultry	Chicken Pieces - Frozen	Brazil (import)	NA	NO	UK Health Security Agency	15	Heidelberg
SRR8182966	SRS4037340	SRR8182966	NA	2018	10	15	Food	Poultry	Chicken Pieces - Frozen	Brazil (import)	NA	NO	UK Health Security Agency	Unknown	Heidelberg
SRR8183079	SRS4037453	SRR8183079	NA	2018	10	17	Food	Poultry	Chicken Pieces - Fresh	Brazil (import)	NA	NO	UK Health Security Agency	Unknown	Heidelberg
SRR8184523	SRS4038870	SRR8184523	NA	2018	10	15	Food	Poultry	Chicken Pieces - Frozen	Brazil (import)	NA	NO	UK Health Security Agency	15	Heidelberg
SRR8201801	SRS4053942	SRR8201801	NA	2018	10	24	Food	Poultry	Chicken - Frozen Whole	Brazil (import)	NA	NO	UK Health Security Agency	15	Heidelberg
SRR8201851	SRS4053992	SRR8201851	NA	2018	10	24	Food	Poultry	Chicken - Frozen Whole	Brazil (import)	NA	NO	UK Health Security Agency	548	Minnesota
SRR8204033	SRS4055267	SRR8204033	NA	2018	10	31	Food	Poultry	Frozen chicken	Brazil (import)	NA	NO	UK Health Security Agency	Unknown	Heidelberg
SRR8204038	SRS4055272	SRR8204038	NA	2018	10	31	Food	Poultry	Chicken Pieces - Frozen	Brazil (import)	NA	NO	UK Health Security Agency	15	Heidelberg
SRR8204046	SRS4055280	SRR8204046	NA	2018	10	09	Food	Poultry	Chicken Pieces - Frozen	Brazil (import)	NA	NO	UK Health Security Agency	Unknown	Heidelberg
SRR8204047	SRS4055281	SRR8204047	NA	2018	10	31	Food	Poultry	Chicken Pieces - Frozen	Brazil (import)	NA	NO	UK Health Security Agency	15	Heidelberg
SRR8204757	SRS4055793	SRR8204757	NA	2018	09	28	Food	Poultry	Chicken Pieces - Frozen	Brazil (import)	NA	NO	UK Health Security Agency	Unknown	Heidelberg
SRR8204775	SRS4055811	SRR8204775	NA	2018	10	31	Food	Poultry	Chicken Pieces - Frozen	Brazil (import)	NA	NO	UK Health Security Agency	15	Heidelberg
SRR8258034	SRS4088851	SRR8258034	NA	2018	11	07	Food	Poultry	salted chicken	Brazil (import)	NA	NO	UK Health Security Agency	Unknown	Heidelberg
SRR8269048	SRS4098313	SRR8269048	NA	2018	10	09	Food	Poultry	Chicken Pieces - Frozen	Brazil (import)	NA	NO	UK Health Security Agency	15	Heidelberg
SRR8269067	SRS4098332	SRR8269067	NA	2018	11	09	Food	Poultry	Chicken Pieces - Frozen	Brazil (import)	NA	NO	UK Health Security Agency	15	Heidelberg
SRR8269085	SRS4098350	SRR8269085	NA	2018	11	09	Food	Poultry	Chicken Pieces - Frozen	Brazil (import)	NA	NO	UK Health Security Agency	15	Heidelberg
SRR8272515	SRS4100949	SRR8272515	NA	2018	11	06	Food	Poultry	salted chicken	Brazil (import)	NA	NO	UK Health Security Agency	15	Heidelberg
SRR8272619	SRS4101053	SRR8272619	NA	2018	11	06	Food	Poultry	salted chicken	Brazil (import)	NA	NO	UK Health Security Agency	15	Heidelberg
SRR8325581	SRS4149693	SRR8325581	NA	2018	11	28	Food	Poultry	Chicken Pieces - Frozen	Brazil (import)	NA	NO	UK Health Security Agency	15	Heidelberg
SRR8325586	SRS4149698	SRR8325586	NA	2018	11	21	Food	Poultry	salted chicken	Brazil (import)	NA	NO	UK Health Security Agency	Unknown	Minnesota
SRR8333790	SRS4155688	SRR8333790	NA	2018	08	07	Food	Poultry	Chicken Pieces - Frozen	Brazil (import)	NA	NO	UK Health Security Agency	15	Heidelberg
SRR8361487	SRS4179611	SRR8361487	NA	2018	07	27	Food	Poultry	Chicken Pieces - Frozen	Brazil (import)	NA	NO	UK Health Security Agency	15	Heidelberg
SRR8367054	SRS4184638	SRR8367054	NA	2018	08	02	Food	Poultry	Chicken Pieces - Frozen	Brazil (import)	NA	NO	UK Health Security Agency	15	Heidelberg
SRR8382001	SRS4198011	SRR8382001	NA	2018	07	05	Food	Poultry	Chicken Pieces - Frozen	Brazil (import)	NA	NO	UK Health Security Agency	15	Heidelberg
SRR8405192	SRS4220945	SRR8405192	NA	2018	07	05	Food	Poultry	Chicken Pieces - Frozen	Brazil (import)	NA	NO	UK Health Security Agency	15	Heidelberg
SRR8427103	SRS4238793	SRR8427103	NA	2018	10	10	Food	Poultry	Chicken Pieces - Frozen	Brazil (import)	NA	NO	UK Health Security Agency	15	Heidelberg
SRR8438016	SRS4247852	SRR8438016	NA	2018	06	29	Food	Poultry	Chicken Pieces - Frozen	Brazil (import)	NA	NO	UK Health Security Agency	15	Heidelberg
SRR8438040	SRS4248031	SRR8438040	NA	2018	06	29	Food	Poultry	Chicken Pieces - Frozen	Brazil (import)	NA	NO	UK Health Security Agency	15	Heidelberg
SRR8441126	SRS4250640	SRR8441126	NA	2018	07	02	Food	Poultry	Chicken - Frozen Whole	Brazil (import)	NA	NO	UK Health Security Agency	15	Heidelberg
SRR8445021	SRS4253860	SRR8445021	NA	2018	06	29	Food	Poultry	Chicken Pieces - Frozen	Brazil (import)	NA	NO	UK Health Security Agency	Unknown	Heidelberg
SRR8452322	SRS4260143	SRR8452322	NA	2018	06	29	Food	Poultry	Chicken Pieces - Frozen	Brazil (import)	NA	NO	UK Health Security Agency	15	Heidelberg
SRR8484234	SRS4288474	SRR8484234	NA	2018	10	17	Food	Poultry	Chicken Pieces - Fresh	Brazil (import)	NA	NO	UK Health Security Agency	15	Heidelberg
SRR8485188	SRS4289395	SRR8485188	NA	2018	06	29	Food	Poultry	Chicken Pieces - Frozen	Brazil (import)	NA	NO	UK Health Security Agency	Unknown	Heidelberg
SRR8490706	SRS4294439	SRR8490706	NA	2018	06	20	Food	Poultry	Chicken - Fresh Whole	Brazil (import)	NA	NO	UK Health Security Agency	15	Heidelberg
SRR8490731	SRS4294464	SRR8490731	NA	2018	08	07	Food	Poultry	Chicken Pieces - Frozen	Brazil (import)	NA	NO	UK Health Security Agency	15	Heidelberg
SRR8490749	SRS4294482	SRR8490749	NA	2018	10	01	Food	Poultry	Chicken Pieces - Frozen	Brazil (import)	NA	NO	UK Health Security Agency	Unknown	Heidelberg
SRR8490781	SRS4294514	SRR8490781	NA	2018	10	31	Food	Poultry	Chicken Pieces - Frozen	Brazil (import)	NA	NO	UK Health Security Agency	15	Heidelberg
SRR8490815	SRS4294547	SRR8490815	NA	2018	10	08	Food	Poultry	Chicken - Fresh Whole	Brazil (import)	NA	NO	UK Health Security Agency	15	Heidelberg
SRR8490839	SRS4294571	SRR8490839	NA	2018	11	06	Food	Poultry	salted chicken	Brazil (import)	NA	NO	UK Health Security Agency	15	Heidelberg
SRR8492287	SRS4295894	SRR8492287	NA	2018	06	04	Food	Poultry	Chicken Pieces - Frozen	Brazil (import)	NA	NO	UK Health Security Agency	Unknown	Heidelberg
SRR8492338	SRS4295945	SRR8492338	NA	2018	06	12	Food	Poultry	Chicken Pieces - Frozen	Brazil (import)	NA	NO	UK Health Security Agency	15	Heidelberg
SRR8492356	SRS4295963	SRR8492356	NA	2018	06	14	Food	Poultry	Chicken Pieces - Frozen	Brazil (import)	NA	NO	UK Health Security Agency	15	Heidelberg
SRR8492388	SRS4295994	SRR8492388	NA	2018	05	31	Food	Poultry	Chicken Pieces - Frozen	Brazil (import)	NA	NO	UK Health Security Agency	15	Heidelberg
SRR8492398	SRS4296004	SRR8492398	NA	2018	06	14	Food	Poultry	Chicken Pieces - Frozen	Brazil (import)	NA	NO	UK Health Security Agency	Unknown	Heidelberg
SRR8492418	SRS4296024	SRR8492418	NA	2018	05	30	Food	Poultry	Chicken Pieces - Frozen	Brazil (import)	NA	NO	UK Health Security Agency	15	Heidelberg
SRR8499033	SRS4301050	SRR8499033	NA	2018	06	12	Food	Poultry	Chicken Pieces - Frozen	Brazil (import)	NA	NO	UK Health Security Agency	15	Heidelberg
SRR8499341	SRS4301355	SRR8499341	NA	2018	05	31	Food	Poultry	Chicken Pieces - Frozen	Brazil (import)	NA	NO	UK Health Security Agency	Unknown	Heidelberg
SRR8509076	SRS4309944	SRR8509076	NA	2018	04	23	Food	Poultry	Chicken Pieces - Frozen	Brazil (import)	NA	NO	UK Health Security Agency	Unknown	Infantis
SRR8514524	SRS4313988	SRR8514524	NA	2018	01	26	Food	Poultry	Chicken Pieces - Frozen	Brazil (import)	NA	NO	UK Health Security Agency	15	Heidelberg
SRR8514757	SRS4314195	SRR8514757	NA	2018	01	31	Food	Poultry	salted chicken	Brazil (import)	NA	NO	UK Health Security Agency	15	Heidelberg
SRR8515711	SRS4315115	SRR8515711	NA	2018	01	17	Food	Poultry	Chicken - Fresh Whole	Brazil (import)	NA	NO	UK Health Security Agency	15	Heidelberg
SRR8515738	SRS4315141	SRR8515738	NA	2018	02	12	Food	Poultry	Chicken Pieces - Frozen	Brazil (import)	NA	NO	UK Health Security Agency	15	Heidelberg
SRR8515740	SRS4315143	SRR8515740	NA	2018	01	31	Food	Poultry	salted chicken	Brazil (import)	NA	NO	UK Health Security Agency	15	Heidelberg
SRR8515743	SRS4315229	SRR8515743	NA	2018	02	01	Food	Poultry	Chicken Pieces - Frozen	Brazil (import)	NA	NO	UK Health Security Agency	15	Heidelberg
SRR8517829	SRS4317141	SRR8517829	NA	2017	02	13	Food	Poultry	salted chicken	Brazil (import)	NA	NO	UK Health Security Agency	15	Heidelberg
SRR8517830	SRS4317142	SRR8517830	NA	2017	02	13	Food	Poultry	salted chicken	Brazil (import)	NA	NO	UK Health Security Agency	15	Heidelberg
SRR8517831	SRS4317143	SRR8517831	NA	2017	05	23	Food	Poultry	Chicken Pieces - Frozen	Brazil (import)	NA	NO	UK Health Security Agency	15	Heidelberg
SRR8517832	SRS4317144	SRR8517832	NA	2017	05	02	Food	Poultry	Chicken Pieces - Frozen	Brazil (import)	NA	NO	UK Health Security Agency	15	Heidelberg
SRR8517833	SRS4317145	SRR8517833	NA	2017	06	09	Food	Poultry	salted chicken	Brazil (import)	NA	NO	UK Health Security Agency	15	Heidelberg
SRR8517834	SRS4317146	SRR8517834	NA	2017	06	15	Food	Poultry	Frozen Raw Frozen Boneless Skinless Chicken Breast In Halves (salted 1.2%-1.6%)	Brazil (import)	NA	NO	UK Health Security Agency	Unknown	Heidelberg
SRR8517835	SRS4317147	SRR8517835	NA	2017	05	11	Food	Poultry	Chicken Pieces - Frozen	Brazil (import)	NA	NO	UK Health Security Agency	15	Heidelberg
SRR8517836	SRS4317148	SRR8517836	NA	2017	05	23	Food	Poultry	Chicken Pieces - Frozen	Brazil (import)	NA	NO	UK Health Security Agency	Unknown	Heidelberg
SRR8517837	SRS4317149	SRR8517837	NA	2015	09	25	Food	Swine	Pigs ears	Brazil (import)	NA	NO	UK Health Security Agency	Unknown	Give
SRR8517838	SRS4317150	SRR8517838	NA	2017	05	10	Food	Poultry	Chicken Pieces - Frozen	Brazil (import)	NA	NO	UK Health Security Agency	15	Heidelberg
SRR8517839	SRS4317151	SRR8517839	NA	2017	08	26	Food	Poultry	salted chicken	Brazil (import)	NA	NO	UK Health Security Agency	15	Heidelberg
SRR8517840	SRS4317152	SRR8517840	NA	2017	08	09	Food	Poultry	Frozen Chicken Half Breast Bless Sless Without Inner Fillet Salted	Brazil (import)	NA	NO	UK Health Security Agency	548	Minnesota
SRR8517841	SRS4317153	SRR8517841	NA	2017	02	13	Food	Poultry	Raw chicken	Brazil (import)	NA	NO	UK Health Security Agency	15	Heidelberg
SRR8517842	SRS4317154	SRR8517842	NA	2017	08	09	Food	Poultry	salted chicken	Brazil (import)	NA	NO	UK Health Security Agency	548	Minnesota
SRR8517843	SRS4317155	SRR8517843	NA	2017	10	13	Food	Poultry	Chicken Pieces - Frozen	Brazil (import)	NA	NO	UK Health Security Agency	15	Heidelberg
SRR8517844	SRS4317156	SRR8517844	NA	2017	05	11	Food	Poultry	Chicken Pieces - Frozen	Brazil (import)	NA	NO	UK Health Security Agency	15	Heidelberg
SRR8517845	SRS4317157	SRR8517845	NA	2017	05	02	Food	Poultry	Chicken Pieces - Frozen	Brazil (import)	NA	NO	UK Health Security Agency	15	Heidelberg
SRR8517846	SRS4317158	SRR8517846	NA	2017	10	27	Food	Poultry	salted chicken	Brazil (import)	NA	NO	UK Health Security Agency	15	Heidelberg
SRR8517847	SRS4317159	SRR8517847	NA	2017	09	28	Food	Poultry	Chicken Pieces - Frozen	Brazil (import)	NA	NO	UK Health Security Agency	Unknown	Heidelberg
SRR8517848	SRS4317160	SRR8517848	NA	2017	05	26	Food	Poultry	Chicken Pieces - Frozen	Brazil (import)	NA	NO	UK Health Security Agency	15	Heidelberg
SRR8517849	SRS4317161	SRR8517849	NA	2017	06	09	Food	Poultry	salted chicken	Brazil (import)	NA	NO	UK Health Security Agency	15	Heidelberg
SRR8517850	SRS4317162	SRR8517850	NA	2017	05	03	Food	Poultry	Chicken Pieces - Frozen	Brazil (import)	NA	NO	UK Health Security Agency	548	Minnesota
SRR8517851	SRS4317163	SRR8517851	NA	2017	06	07	Food	Poultry	salted chicken	Brazil (import)	NA	NO	UK Health Security Agency	548	Minnesota
SRR8517852	SRS4317164	SRR8517852	NA	2018	01	26	Food	Poultry	Chicken Pieces - Frozen	Brazil (import)	NA	NO	UK Health Security Agency	15	Heidelberg
SRR8524611	SRS4322197	SRR8524611	NA	2018	01	11	Food	Poultry	Frozen Chicken Half Breast Bl Sl Without Inner Fillet Salted	Brazil (import)	NA	NO	UK Health Security Agency	Unknown	Heidelberg
SRR8661063*	SRS4432266	SRR8661063	ERR8050514	2016	10	NA	Human	Human	Homo sapiens; human	United Kingdom	NA	YES	UK Health Security Agency	548	Minnesota
SRR8833188	SRS4567468	SRR8833188	NA	2013	01	25	Food	Poultry	Raw poultry	Brazil (import)	NA	NO	UK Health Security Agency	Unknown	Heidelberg
SRR8833189	SRS4567469	SRR8833189	NA	2013	09	24	Food	Poultry	Chicken - Fresh Whole	Brazil (import)	NA	NO	UK Health Security Agency	65	Brandenburg
SRR8833277	SRS4567554	SRR8833277	NA	2014	01	23	Food	Poultry	Turkey	Brazil (import)	NA	NO	UK Health Security Agency	14	Senftenberg
SRR8833278	SRS4567555	SRR8833278	NA	2016	03	21	Food	Poultry	Turkey	Brazil (import)	NA	NO	UK Health Security Agency	50	Saintpaul
SRR8833298	SRS4567575	SRR8833298	NA	2013	06	24	Food	Poultry	Turkey	Brazil (import)	NA	NO	UK Health Security Agency	Unknown	Agona
SRR8833299	SRS4567576	SRR8833299	NA	2014	01	15	Food	Poultry	Chicken - Fresh Whole	Brazil (import)	NA	NO	UK Health Security Agency	15	Heidelberg
SRR8833300	SRS4567577	SRR8833300	NA	2017	06	23	Food	Poultry	Chicken Pieces - Frozen	Brazil (import)	NA	NO	UK Health Security Agency	Unknown	Heidelberg
SRR8833363	SRS4567624	SRR8833363	NA	2013	06	24	Food	Poultry	Turkey	Brazil (import)	NA	NO	UK Health Security Agency	13	Agona
SRR8833364	SRS4567625	SRR8833364	NA	2013	06	24	Food	Poultry	Turkey	Brazil (import)	NA	NO	UK Health Security Agency	65	Brandenburg
SRR8839357	SRS4572494	SRR8839357	NA	2017	04	12	Food	Poultry	Chicken Pieces - Frozen	Brazil (import)	NA	NO	UK Health Security Agency	Unknown	Heidelberg
SRR8839358	SRS4572495	SRR8839358	NA	2017	06	15	Food	Poultry	Chicken Pieces - Frozen	Brazil (import)	NA	NO	UK Health Security Agency	Unknown	Heidelberg
SRR8856647	SRS4590030	SRR8856647	NA	2014	01	23	Food	Poultry	Turkey	Brazil (import)	NA	NO	UK Health Security Agency	14	Senftenberg
SRR8861997	SRS4594775	SRR8861997	NA	2014	01	23	Food	Poultry	Turkey	Brazil (import)	NA	NO	UK Health Security Agency	14	Senftenberg
SRR8863367	SRS4596073	SRR8863367	NA	2009	03	05	Food	Poultry	Dogchew	Brazil (import)	NA	NO	UK Health Security Agency	Unknown	Mbandaka
SRR8863369	SRS4596075	SRR8863369	NA	2013	01	25	Food	Poultry	Raw poultry	Brazil (import)	NA	NO	UK Health Security Agency	Unknown	Heidelberg
SRR8863370	SRS4596076	SRR8863370	NA	2009	02	10	Food	ND	Dogchew	Brazil (import)	NA	NO	UK Health Security Agency	316	Montevideo
SRR8863371	SRS4596077	SRR8863371	NA	2009	03	05	Food	ND	Dogchew	Brazil (import)	NA	NO	UK Health Security Agency	Unknown	Senftenberg
SRR8863374	SRS4596079	SRR8863374	NA	2009	03	05	Food	ND	Dogchew	Brazil (import)	NA	NO	UK Health Security Agency	217	Senftenberg
SRR8863377	SRS4596082	SRR8863377	NA	2009	03	05	Food	ND	Dogchew	Brazil (import)	NA	NO	UK Health Security Agency	Unknown	Senftenberg
SRR8866679	SRS4598884	SRR8866679	NA	2009	03	05	Food	ND	Dogchew	Brazil (import)	NA	NO	UK Health Security Agency	217	Senftenberg
SRR9261107*	SRS4935117	SRR9261107	ERR8050524	2019	5	NA	Food	ND	food	United Kingdom	NA	YES	UK Health Security Agency	15	Heidelberg
Notes:
* Strains with accession numbers SRR8661063, SRR9261107, SRR7501325, SRR7284447, SRR7533524, SRR7902694, SRR5215862, SRR7506928 and SRR1957962 were selected for long-read sequencing as described in Methods.
