# Supplementary material for: Dynamics of Salmonella enterica and antimicrobial resistance in the Brazilian poultry industry and global impacts on public health
Source: PLoS Genet. 2022 Jun 2;18(6):e1010174. doi: 10.1371/journal.pgen.1010174 (PMC9162342; doi:10.1371/journal.pgen.1010174)
Supplement: S2 Table — (XLSX) [file pgen.1010174.s002.xlsx]

## Sheet: Sheet1
ID	ST	Serovar	GC (%)	Total reads	Passed reads (%)	Low quality reads (%)	too many Ns reads (%)	Too short reads (%)	No. of contigs	Placeholders (N) per 100kbp	N50	Total assembled bases	Point Mutations StarAMR	All AMR ARIBA-NCBI
BRCH23-C1A01	11	Enteritidis	52.13	1665354	97.23	2.48	0.19	0.1	50	0	478727	4707167	gyrA (D87N)	No result
BRCH23-C1A02	413	Mbandaka	52.04	1765840	97.24	2.48	0.18	0.1	126	0	322079	4857047	No result	aadA2.NG_051846.1, blaTEM_1.NG_050145.1, qnrS1.NG_050543.1, sul3.NG_048120.1
BRCH23-C1A03	964	Poona	52.23	1753306	97.22	2.47	0.18	0.12	68	2.23	397226	4484193	No result	No result
BRCH23-C1A04	319	Tennessee	52.17	2146380	97.14	2.48	0.18	0.2	59	0	465154	4751873	No result	No result
BRCH23-C1A05	96	Schwarzengrund	52.05	2332424	97.15	2.51	0.19	0.15	61	0	412610	4631760	No result	No result
BRCH23-C1A06	24	Javiana	52.12	1864856	97.21	2.5	0.19	0.11	43	0	455402	4509820	No result	No result
BRCH23-C1A07	329	Ohio	52.08	1995368	97.18	2.49	0.18	0.16	79	0	447684	4730781	No result	No result
BRCH23-C1A08	14	Senftenberg	52.03	2437396	97.09	2.63	0.18	0.09	100	0	286629	4858200	No result	qnrB19.NG_050479.1
BRCH23-C1A09	64	Anatum	51.71	2127798	97.17	2.52	0.19	0.11	105	0	441720	5223728	No result	aadA2.NG_051846.1, qnrS1.NG_050543.1
BRCH23-C1A10	Unknown	Muenchen	52.14	2885742	96.98	2.65	0.18	0.19	63	0	485799	4696108	No result	qnrB19.NG_050479.1
BRCH23-C1A11	96	Schwarzengrund	52.09	1782242	97.05	2.63	0.18	0.13	60	0	508343	4641550	No result	qnrB19.NG_050479.1
BRCH23-C1A12	48	Panama	52.28	2214066	97.25	2.43	0.18	0.14	58	0	384056	4508450	No result	No result
BRCH23-C1B01	15	Heidelberg	52.05	1792710	97.34	2.36	0.19	0.11	100	0	270998	5031611	gyrA (S83F)	blaCMY_2.NG_048814.1, fosA7.NG_054942.1, sul2.NG_051852.1, tet_A_.NG_048154.1
BRCH23-C1B02	413	Mbandaka	51.91	1844422	97.26	2.45	0.19	0.1	120	0	322273	5006887	No result	aac_3__VIa.NG_052583.3, aadA1.NG_052477.1, qacEdelta1.NG_048042.1, qnrE1.NG_054677.1, sul1.NG_048082.1
BRCH23-C1B03	14	Senftenberg	52	1787740	97.21	2.49	0.18	0.12	92	0	351719	4751939	No result	No result
BRCH23-C1B04	Unknown	Give	52.26	1616316	97.12	2.51	0.18	0.2	65	0	441378	4523082	No result	No result
BRCH23-C1B05	11	Enteritidis	52.13	1970110	97.19	2.47	0.19	0.16	48	0	489519	4706703	gyrA (D87N)	No result
BRCH23-C1B06	548	Minnesota	52.12	2909816	97.3	2.41	0.18	0.1	141	0	109594	4865394	No result	aph_3___Ia.NG_047430.1, blaCMY_2.NG_048814.1, sul2.NG_051852.1, tet_A_.NG_048154.1
BRCH23-C1B07	Unknown	Kentucky	51.75	1988054	97.13	2.52	0.19	0.16	98	0	381163	5246553	No result	aadA1.NG_047324.1, qacEdelta1.NG_048042.1, sul1.NG_048082.1
BRCH23-C1B08	Unknown	Senftenberg	52.02	2518944	97.16	2.57	0.18	0.09	121	0	286629	4974772	No result	aadA5.NG_047357.1, aph_3____Ib.NG_056002.2, aph_6__Id.NG_047464.1, dfrA17.NG_065416.1, qnrB19.NG_050479.1, sul2.NG_051852.1, tet_A_.NG_048153.1
BRCH23-C1B09	14	Senftenberg	52.01	2180224	97.09	2.61	0.18	0.11	118	0	286629	4864270	No result	No result
BRCH23-C1B10	367	Cerro	52.32	3896548	97.01	2.61	0.19	0.19	131	0	221895	4513985	No result	No result
BRCH23-C1B11	Unknown	Heidelberg	52.06	3325224	97.23	2.45	0.19	0.14	85	0	297371	4835456	gyrA (S83F)	fosA7.NG_054942.1, sul2.NG_051852.1, tet_A_.NG_048154.1
BRCH23-C1B12	Unknown	Enteritidis	52.14	2445592	97.18	2.49	0.18	0.15	62	0	400451	4696658	No result	No result
BRCH23-C1C01	548	Minnesota	52.08	1764428	97.31	2.4	0.19	0.1	148	0	144614	4915269	No result	aadA1.NG_052536.1, aph_3___Ia.NG_047430.1, blaCMY_2.NG_048814.1, qnrB19.NG_050479.1, sul2.NG_051852.1, tet_A_.NG_048154.1
BRCH23-C1C02	Unknown	Heidelberg	52.02	1685986	97.28	2.45	0.18	0.1	106	0	248512	5007541	gyrA (S83F)	blaCMY_2.NG_048814.1, fosA7.NG_054942.1, mcr_1.26.NG_068217.1, sul2.NG_051852.1, tet_A_.NG_048154.1
BRCH23-C1C03	15	Heidelberg	52.01	1905224	97.28	2.41	0.19	0.12	93	0	248605	5046793	gyrA (S83F)	blaCMY_2.NG_048814.1, fosA7.NG_054942.1, sul2.NG_051852.1, tet_A_.NG_048154.1
BRCH23-C1C04	544	Molade	52.18	1722196	97.03	2.6	0.18	0.19	62	0	662390	4658101	No result	fosA7.4.NG_067230.1, qnrB19.NG_050479.1
BRCH23-C1C05	654	Give	51.87	1507806	96.98	2.68	0.18	0.16	62	0	398300	4948531	No result	aadA2.NG_047343.1, aph_3___Ia.NG_047430.1, catA1.NG_047587.1, dfrA12.NG_047689.1, qacEdelta1.NG_048042.1, sul1.NG_048082.1, tet_B_.NG_048173.1
BRCH23-C1C06	367	Cerro	52.36	1688556	97.08	2.62	0.19	0.11	88	0	351813	4464640	No result	No result
BRCH23-C1C07	Unknown	Braenderup	52.27	1611068	97.03	2.62	0.19	0.16	57	0	496485	4641953	No result	No result
BRCH23-C1C08	413	Mbandaka	52.09	1977656	97.33	2.39	0.19	0.09	116	0	245034	4879935	No result	No result
BRCH23-C1C09	Unknown	Heidelberg	52.05	2508214	97.22	2.48	0.19	0.11	82	0	291118	4918399	gyrA (S83F)	blaCTX_M_8.NG_049032.1, fosA7.NG_054942.1, sul2.NG_051852.1, tet_A_.NG_048154.1
BRCH23-C1C10	367	Cerro	52.32	2546870	96.95	2.67	0.18	0.2	91	0	351813	4508006	No result	No result
BRCH23-C1C11	65	Brandenburg	52.06	2170626	97.16	2.52	0.19	0.14	94	0	386483	4653440	No result	qnrB19.NG_050479.1
BRCH23-C1C12	469	Rissen	52.05	2115512	97.11	2.55	0.19	0.14	116	0	423147	4879807	No result	qnrE1.NG_054677.1
BRCH23-C1D01	15	Heidelberg	52	1791596	97.24	2.47	0.18	0.11	96	0	269229	5074638	gyrA (S83F)	blaCMY_2.NG_048814.1, fosA7.NG_054942.1, sul2.NG_051852.1, tet_A_.NG_048154.1
BRCH23-C1D02	96	Schwarzengrund	52.15	2009514	97.4	2.31	0.19	0.1	56	0	412614	4556427	No result	No result
BRCH23-C1D03	Unknown	Heidelberg	51.98	1708134	97.21	2.49	0.18	0.12	97	0	291134	5073509	gyrA (S83F)	blaCMY_2.NG_048814.1, fosA7.NG_054942.1, sul2.NG_051852.1, tet_A_.NG_048154.1
BRCH23-C1D04	469	Rissen	52.11	1956246	96.99	2.62	0.19	0.21	73	0	496646	4790675	No result	No result
BRCH23-C1D05	45	Newport	51.98	1904456	97.07	2.6	0.18	0.15	81	0	601786	4896841	No result	aac_3__IId.NG_047251.1, aadA2.NG_047343.1, blaTEM_1.NG_050145.1, dfrA12.NG_047689.1, tet_B_.NG_048163.1
BRCH23-C1D06	24	Javiana	51.99	1705396	97.27	2.45	0.18	0.11	36	0	695944	4526143	No result	No result
BRCH23-C1D07	15	Heidelberg	51.99	3170196	97.13	2.52	0.18	0.17	96	0	297294	5071541	gyrA (S83F)	blaCMY_2.NG_048814.1, fosA7.NG_054942.1, sul2.NG_051852.1, tet_A_.NG_048154.1
BRCH23-C1D09	15	Heidelberg	52.08	2336010	97.2	2.5	0.19	0.11	90	0	248419	5031491	gyrA (S83F)	aac_3__VIa.NG_052583.3, aadA1.NG_047324.1, fosA7.NG_054942.1, qacEdelta1.NG_048042.1, sul1.NG_048082.1, sul2.NG_051852.1, tet_A_.NG_048154.1
BRCH23-C1D10	15	Heidelberg	52.05	2346456	96.99	2.63	0.18	0.19	86	0	331916	4990611	gyrA (S83F)	blaCMY_2.NG_048814.1, fosA7.NG_054942.1, sul2.NG_051852.1, tet_A_.NG_048154.1
BRCH23-C1D11	Unknown	Fresno	52.21	1988042	97.34	2.34	0.19	0.13	105	0	527474	4789686	No result	No result
BRCH23-C1D12	19	Typhimurium	52.18	2066716	97.2	2.46	0.19	0.15	93	0	244321	4894535	No result	No result
BRCH23-C1E01	15	Heidelberg	52.02	1797174	97.22	2.48	0.19	0.11	83	0	236428	5008451	gyrA (S83F)	blaCMY_2.NG_048814.1, fosA7.NG_054942.1, sul2.NG_051852.1, tet_A_.NG_048154.1
BRCH23-C1E02	15	Heidelberg	52.02	1928734	97.17	2.55	0.18	0.1	89	0	276202	5005942	gyrA (S83F)	blaCMY_2.NG_048814.1, fosA7.NG_054942.1, sul2.NG_051852.1, tet_A_.NG_048154.1
BRCH23-C1E03	Unknown	Heidelberg	52.02	1914748	97.16	2.54	0.18	0.12	90	0	276202	5062166	gyrA (S83F)	blaCMY_2.NG_048814.1, fosA7.NG_054942.1, sul2.NG_051852.1, tet_A_.NG_048154.1
BRCH23-C1E04	Unknown	Ohio	52.17	2275928	96.97	2.64	0.19	0.2	74	0	527516	4735078	No result	qnrB19.NG_050479.1
BRCH23-C1E05	15	Heidelberg	52.04	3834014	97.03	2.62	0.18	0.16	83	0	291469	4996782	gyrA (S83F)	blaCMY_2.NG_048814.1, fosA7.NG_054942.1, sul2.NG_051852.1, tet_A_.NG_048154.1
BRCH23-C1E06	Unknown	Albany	52.03	3371006	97.18	2.53	0.18	0.11	57	2.09	730457	4787426	No result	No result
BRCH23-C1E07	50	Saintpaul	52.22	1779924	97.01	2.63	0.19	0.17	77	0	387365	4746159	No result	No result
BRCH23-C1E08	64	Anatum	51.74	2832016	97.32	2.39	0.19	0.1	98	0	497857	5126831	No result	aadA2.NG_051846.1, qnrS1.NG_050543.1
BRCH23-C1E09	112	Muenchen	51.94	2612500	97.18	2.52	0.19	0.11	83	0	395875	4896975	No result	aac_3__VIa.NG_052583.3, aadA1.NG_052477.1, aph_3___Ia.NG_047430.1, blaCTX_M_2.NG_048968.1, qacEdelta1.NG_048042.1, qnrB19.NG_050479.1, sul1.NG_048082.1, tet_A_.NG_048154.1
BRCH23-C1E10	15	Heidelberg	52.04	2906628	96.95	2.68	0.18	0.19	81	0	411811	4997221	gyrA (S83F)	blaCMY_2.NG_048814.1, fosA7.NG_054942.1, sul2.NG_051852.1, tet_A_.NG_048154.1
BRCH23-C1E11	897	Bredeney	52.11	1998478	97.1	2.57	0.18	0.14	57	0	396934	4703428	No result	tet_A_.NG_048154.1
BRCH23-C1E12	Unknown	Typhimurium	52.18	2116474	97.15	2.51	0.19	0.15	99	0	377279	4894522	No result	No result
BRCH23-C1F01	15	Heidelberg	52	2010722	97.39	2.32	0.18	0.1	93	0	291122	5072343	gyrA (S83F)	blaCMY_2.NG_048814.1, fosA7.NG_054942.1, sul2.NG_051852.1, tet_A_.NG_048154.1
BRCH23-C1F02	15	Heidelberg	52.02	2069598	97.38	2.33	0.18	0.11	88	0	248392	5011627	gyrA (S83F)	blaCMY_2.NG_048814.1, fosA7.NG_054942.1, sul2.NG_051852.1, tet_A_.NG_048154.1
BRCH23-C1F03	463	Meleagridis	52.14	2864722	95.99	3.78	0.13	0.09	106	0	310523	4879086	No result	fosA7.4.NG_067230.1
BRCH23-C1F04	Unknown	Heidelberg	52.01	3814802	95.51	4.24	0.11	0.13	412	0	77099	5086053	gyrA (S83F)	blaCMY_2.NG_048814.1, fosA7.NG_054942.1, sul2.NG_051852.1, tet_A_.NG_048154.1
BRCH23-C1F05	15	Heidelberg	52.05	1931496	97.19	2.47	0.19	0.15	80	0	291118	4935075	gyrA (S83F)	fosA7.NG_054942.1, sul2.NG_051852.1, tet_A_.NG_048154.1
BRCH23-C1F06	5336	Sandiego	51.9	2684824	96.04	3.74	0.14	0.08	284	0	279893	5144686	No result	No result
BRCH23-C1F07	1541	Corvallis	52.05	3821568	95.66	4.11	0.11	0.12	355	0	93470	4814195	No result	qnrB19.NG_050479.1
BRCH23-C1F08	15	Heidelberg	52.04	1883124	97.36	2.36	0.18	0.09	99	0	203426	4928983	gyrA (S83F)	blaCMY_2.NG_048814.1, fosA7.NG_054942.1, sul2.NG_051852.1, tet_A_.NG_048154.1
BRCH23-C1F09	Unknown	Senftenberg	51.99	2045482	97.3	2.42	0.18	0.11	81	0	267264	4942404	No result	No result
BRCH23-C1F10	15	Heidelberg	52.04	2611564	97.1	2.52	0.18	0.19	85	0	298419	4996631	gyrA (S83F)	blaCMY_2.NG_048814.1, fosA7.NG_054942.1, sul2.NG_051852.1, tet_A_.NG_048154.1
BRCH23-C1F11	11	Enteritidis	52.12	2114982	97.23	2.44	0.19	0.14	60	0	400761	4666465	No result	No result
BRCH23-C1F12	548	Minnesota	52.26	2278530	97.26	2.4	0.19	0.15	75	0	270788	4748769	No result	aph_3___Ia.NG_047430.1, qnrB19.NG_050479.1, sul2.NG_051852.1, tet_A_.NG_048154.1
BRCH23-C1G01	96	Schwarzengrund	52.03	1753288	97.37	2.33	0.18	0.12	66	0	396938	4739820	No result	qnrB19.NG_050479.1
BRCH23-C1G02	15	Heidelberg	52.01	2119112	97.4	2.33	0.18	0.1	104	0	291475	5038288	gyrA (S83F)	blaCMY_2.NG_048814.1, fosA7.NG_054942.1, sul2.NG_051852.1, tet_A_.NG_048154.1
BRCH23-C1G03	Unknown	Ohio	52.17	1571924	100	0	0	0	82	0	338372	4738823	No result	No result
BRCH23-C1G04	Unknown	Muenchen	52.14	2123790	97.1	2.53	0.18	0.19	56	0	686329	4687042	No result	qnrB19.NG_050479.1
BRCH23-C1G05	548	Minnesota	52.19	1743002	97.12	2.55	0.18	0.16	103	0	124131	4739487	No result	sul2.NG_051852.1, tet_A_.NG_048154.1
BRCH23-C1G06	24	Javiana	52.1	1882860	97.28	2.42	0.19	0.11	40	0	695936	4497163	No result	No result
BRCH23-C1G07	15	Heidelberg	52.03	2105836	97.21	2.44	0.18	0.17	85	0	269442	4997143	gyrA (S83F)	blaCMY_2.NG_048814.1, fosA7.NG_054942.1, sul2.NG_051852.1, tet_A_.NG_048154.1
BRCH23-C1G08	413	Mbandaka	52.06	1831484	97.37	2.35	0.19	0.09	103	0	322569	4851360	No result	No result
BRCH23-C1G09	152	Kentucky	51.98	2628090	97.32	2.38	0.18	0.11	95	0	314951	4890032	gyrA (D87Y)	qnrB19.NG_050479.1
BRCH23-C1G10	544	Molade	52.18	2382006	97.13	2.51	0.18	0.18	55	0	708778	4626781	No result	fosA7.4.NG_067230.1, qnrB19.NG_050479.1
BRCH23-C1G11	Unknown	Typhimurium	52.18	1939844	97.06	2.62	0.19	0.14	98	0	271251	4894466	No result	No result
BRCH23-C1G12	1593	Cerro	52.26	1845448	97.18	2.49	0.19	0.14	84	0	248633	4620594	No result	No result
BRCH23-C1H02	Unknown	Heidelberg	52.01	1734186	97.28	2.45	0.19	0.09	99	0	411937	5068213	gyrA (S83F)	blaCMY_2.NG_048814.1, fosA7.NG_054942.1, sul2.NG_051852.1, tet_A_.NG_048154.1
BRCH23-C1H03	319	Tennessee	52.15	1485116	97.15	2.55	0.18	0.12	66	0	469957	4835838	No result	dfrA25.NG_047721.1, qacEdelta1.NG_048042.1, sul1.NG_048082.1, tet_A_.NG_048159.1
BRCH23-C1H04	65	Brandenburg	52.15	1952202	97.11	2.52	0.19	0.19	82	2.16	473015	4633392	gyrA (D87G)	floR.NG_047878.1, tet_A_.NG_048153.1
BRCH23-C1H05	548	Minnesota	52.16	1883416	97.12	2.54	0.18	0.15	99	0	134959	4802929	No result	aph_3___Ia.NG_047430.1, sul2.NG_051852.1, tet_A_.NG_048154.1
BRCH23-C1H06	Unknown	Give	51.87	1926076	97.1	2.61	0.18	0.11	66	0	438591	4948674	No result	aadA2.NG_047343.1, aph_3___Ia.NG_047430.1, catA1.NG_047587.1, dfrA12.NG_047689.1, qacEdelta1.NG_048042.1, sul1.NG_048082.1, tet_B_.NG_048173.1
BRCH23-C1H07	14	Senftenberg	52.03	1879686	96.83	2.84	0.18	0.16	105	0	286629	4857901	No result	qnrB19.NG_050479.1
BRCH23-C1H08	457	Livingstone	52.21	2257450	97.26	2.47	0.18	0.09	90	2.12	419085	4729755	No result	No result
BRCH23-C1H09	152	Kentucky	51.98	3267314	97.17	2.53	0.19	0.11	126	0	279051	4894946	gyrA (D87Y)	qnrB19.NG_050479.1
BRCH23-C1H10	Unknown	Heidelberg	52.06	2164242	97.01	2.63	0.18	0.18	88	0	212996	4933609	gyrA (S83F)	fosA7.NG_054942.1, sul2.NG_051852.1, tet_A_.NG_048154.1
BRCH23-C1H11	15	Heidelberg	51.98	2479432	97.11	2.56	0.18	0.14	96	0	276202	5045832	gyrA (S83F)	blaCMY_2.NG_048814.1, fosA7.NG_054942.1, sul2.NG_051852.1, tet_A_.NG_048154.1
BRCH23-C1H12	32	Infantis	52.32	2048384	97.16	2.5	0.18	0.15	55	0	396656	4565874	No result	No result
BRCH23-C2A01	Unknown	Schwarzengrund	51.79	838930	96.68	3	0.18	0.14	107	0	194050	4963137	No result	aac_3__IVa.NG_047253.1, aadA1.NG_052486.1, aph_3____Ib.NG_056002.2, aph_3___Ia.NG_047440.1, aph_4__Ia.NG_047456.1, aph_6__Id.NG_047464.1, dfrA1.NG_047678.1, qacEdelta1.NG_048042.1, qnrB19.NG_050479.1, sul1.NG_048082.1, tet_A_.NG_048154.1, tet_B_.NG_048163.1
BRCH23-C2A02	548	Minnesota	52.16	1346274	97.05	2.66	0.18	0.11	78	0	264964	4866070	No result	aadA1.NG_052536.1, aph_3___Ia.NG_047430.1, blaCMY_2.NG_048814.1, qnrB19.NG_050479.1, sul2.NG_051852.1, tet_A_.NG_048154.1
BRCH23-C2A03	Unknown	Worthington	52.23	1901902	97.04	2.66	0.18	0.12	77	0	507252	4780972	No result	No result
BRCH23-C2A06	32	Infantis	52.32	1739098	96.93	2.77	0.18	0.12	61	0	396431	4566494	No result	No result
BRCH23-C2A07	96	Schwarzengrund	52.08	1566846	97.11	2.58	0.18	0.12	74	0	396844	4739069	No result	aph_6__Id.NG_047464.1, dfrA14.NG_047696.1, sul2.NG_051852.1
BRCH23-C2A08	548	Minnesota	52.23	1938736	96.93	2.75	0.18	0.13	62	0	270217	4629626	No result	No result
BRCH23-C2A09	548	Minnesota	52.13	1877780	97.05	2.66	0.19	0.1	73	0	268209	4868568	No result	aph_3___Ia.NG_047430.1, blaCMY_2.NG_048814.1, qnrB19.NG_050479.1, sul2.NG_051852.1, tet_A_.NG_048154.1
BRCH23-C2A10	548	Minnesota	52.21	1707152	96.92	2.8	0.17	0.11	81	0	270788	4786912	No result	aph_3___Ia.NG_047430.1, blaCMY_2.NG_048814.1, qnrB19.NG_050479.1, sul2.NG_051852.1, tet_A_.NG_048154.1
BRCH23-C2A11	45	Newport	51.87	1426006	97.08	2.64	0.18	0.1	256	0	179995	5080495	No result	aph_3___Ia.NG_047430.1, qnrB19.NG_050479.1
BRCH23-C2A12	319	Tennessee	52.17	2402198	96.97	2.71	0.19	0.13	55	0	498132	4758488	No result	No result
BRCH23-C2B01	96	Schwarzengrund	51.99	1806882	96.96	2.72	0.19	0.13	69	0	412614	4731041	No result	aadA1.NG_052486.1, blaCTX_M_2.NG_048968.1, dfrA1.NG_047678.1, qacEdelta1.NG_048042.1, qnrB19.NG_050479.1, tet_B_.NG_048163.1
BRCH23-C2B02	Unknown	Muenchen	52.14	1403360	97.02	2.69	0.19	0.1	76	0	540548	4726295	No result	qnrB19.NG_050479.1
BRCH23-C2B03	Unknown	Panama	52.09	1608454	96.85	2.86	0.18	0.11	84	0	362420	4836756	No result	No result
BRCH23-C2B05	15	Heidelberg	52.02	1163124	97.1	2.62	0.18	0.1	94	0	229515	5054813	gyrA (S83F)	blaCMY_2.NG_048814.1, fosA7.NG_054942.1, sul2.NG_051852.1, tet_A_.NG_048154.1
BRCH23-C2B06	15	Heidelberg	52.03	1352912	96.99	2.71	0.17	0.12	99	0	248512	4939836	gyrA (S83F)	blaCMY_2.NG_048814.1, fosA7.NG_054942.1, sul2.NG_051852.1, tet_A_.NG_048154.1
BRCH23-C2B07	Unknown	Minnesota	52.21	1753300	96.95	2.73	0.18	0.13	92	0	270549	4882990	No result	aph_3___Ia.NG_047430.1, blaCMY_2.NG_048814.1, qnrB19.NG_050479.1, sul2.NG_051852.1, tet_A_.NG_048154.1
BRCH23-C2B08	15	Heidelberg	52.01	1927816	96.9	2.77	0.19	0.14	86	0	298391	5034793	gyrA (S83F)	blaCMY_2.NG_048814.1, fosA7.NG_054942.1, sul2.NG_051852.1, tet_A_.NG_048154.1
BRCH23-C2B09	1610	Ouakam	52.18	1519770	97.09	2.62	0.18	0.1	94	0	280218	4919340	No result	No result
BRCH23-C2B10	15	Heidelberg	52.12	1751098	97.08	2.64	0.18	0.1	82	0	291469	4897504	gyrA (S83F)	blaCMY_2.NG_048814.1, fosA7.NG_054942.1, sul2.NG_051852.1, tet_A_.NG_048154.1
BRCH23-C2B11	15	Heidelberg	51.98	1850888	97.07	2.66	0.17	0.1	83	0	291469	5098222	gyrA (S83F)	blaCMY_2.NG_048814.1, fosA7.NG_054942.1, sul2.NG_051852.1, tet_A_.NG_048154.1
BRCH23-C2B12	1549	Altona	52.26	1975930	97.01	2.7	0.18	0.11	80	0	331580	4657120	No result	No result
BRCH23-C2C01	22	Braenderup	52.17	1855468	96.82	2.85	0.18	0.14	201	0	457415	4814209	No result	qnrB19.NG_050479.1
BRCH23-C2C02	14	Senftenberg	51.93	1594968	97.11	2.6	0.18	0.1	88	0	297813	4805403	No result	qnrB19.NG_050479.1
BRCH23-C2C05	548	Minnesota	52.07	1242168	97.16	2.55	0.18	0.11	92	0	267081	4909423	No result	aph_3___Ia.NG_047430.1, blaCMY_2.NG_048814.1, qnrB19.NG_050479.1, sul2.NG_051852.1, tet_A_.NG_048154.1
BRCH23-C2C06	592	Worthington	52.22	1298588	97.03	2.66	0.18	0.13	78	0	503240	4784987	No result	qnrB19.NG_050479.1
BRCH23-C2C07	2803	Albany	52.09	1470978	97.02	2.66	0.19	0.14	50	0	802030	4847484	No result	No result
BRCH23-C2C08	544	Molade	52.18	1492846	96.87	2.8	0.19	0.14	55	0	507971	4659250	No result	fosA7.4.NG_067230.1, qnrB19.NG_050479.1
BRCH23-C2C09	1541	Corvallis	52.05	1753484	97.03	2.68	0.19	0.1	76	0	745919	4768669	No result	qnrB19.NG_050479.1
BRCH23-C2C10	1610	Ouakam	52.18	1329682	97.04	2.66	0.19	0.1	106	2.04	256269	4920393	No result	No result
BRCH23-C2C11	1549	Altona	52.27	1685444	97.04	2.68	0.19	0.09	78	0	514815	4768379	No result	aac_3__VIa.NG_052583.3, aadA1.NG_052477.1, qacEdelta1.NG_048042.1, sul1.NG_048082.1
BRCH23-C2C12	185	Senftenberg	51.78	1890844	96.9	2.79	0.18	0.13	82	0	267356	5138086	No result	aph_3____Ib.NG_056002.2, aph_6__Id.NG_047464.1, blaLAP_2.NG_049264.1, qnrS1.NG_050543.1, tet_B_.NG_048163.1
BRCH23-C2D01	14	Senftenberg	52.03	1727684	96.66	3.01	0.18	0.14	112	0	286629	4875306	No result	qnrB19.NG_050479.1
BRCH23-C2D04	14	Senftenberg	51.92	965292	96.69	3.01	0.17	0.12	97	0	292488	4839106	No result	qnrB19.NG_050479.1
BRCH23-C2D06	22	Braenderup	52.17	1407374	100	0	0	0	212	0	283256	4806879	No result	qnrB19.NG_050479.1
BRCH23-C2D07	Unknown	Schwarzengrund	52.19	1454624	100	0	0	0	56	0	470393	4638917	No result	qnrB19.NG_050479.1
BRCH23-C2D08	413	Mbandaka	51.85	1383230	100	0	0	0	143	0	235349	5004128	No result	aac_3__IVa.NG_047253.1, aadA1.NG_052486.1, aph_3____Ib.NG_056002.2, aph_3___Ia.NG_047440.1, aph_4__Ia.NG_047456.1, aph_6__Id.NG_047464.1, dfrA1.NG_047678.1, fosA3.NG_050407.1, qacEdelta1.NG_048042.1, qnrB19.NG_050479.1, sul1.NG_048082.1, tet_A_.NG_048154.1, tet_B_.NG_048163.1
BRCH23-C2D09	548	Minnesota	52.2	1507012	100	0	0	0	88	0	268209	4849220	No result	aph_3___Ia.NG_047430.1, blaCMY_2.NG_048814.1, qnrB19.NG_050479.1, sul2.NG_051852.1, tet_A_.NG_048154.1
BRCH23-C2D10	329	Ohio	52.07	1575734	100	0	0	0	77	0	319703	4812059	No result	qnrB19.NG_050479.1
BRCH23-C2D11	Unknown	Minnesota	52.13	1560872	100	0	0	0	110	0	225271	4873292	No result	blaCMY_2.NG_048814.1, sul2.NG_051852.1, tet_A_.NG_048154.1
BRCH23-C2D12	548	Minnesota	52.09	1385614	100	0	0	0	117	0	134454	4930585	No result	aph_3___Ia.NG_047430.1, qnrB19.NG_050479.1, sul2.NG_051852.1, tet_A_.NG_048154.1
BRCH23-C2E01	185	Senftenberg	52	1491456	100	0	0	0	81	0	355204	4858106	No result	No result
BRCH23-C2E02	14	Senftenberg	51.93	1786130	100	0	0	0	87	0	351719	4807567	No result	qnrB19.NG_050479.1
BRCH23-C2E03	Unknown	Minnesota	52.15	1280500	100	0	0	0	83	0	267036	4910562	No result	aadA1.NG_052536.1, aph_3___Ia.NG_047430.1, blaCMY_2.NG_048814.1, qnrB19.NG_050479.1, sul2.NG_051852.1, tet_A_.NG_048154.1
BRCH23-C2E06	Unknown	Braenderup	52.1	1530488	100	0	0	0	332	0	232734	4867096	No result	qnrB19.NG_050479.1
BRCH23-C2E08	Unknown	Schwarzengrund	51.88	1373970	100	0	0	0	74	0	396736	4835634	No result	aph_3____Ib.NG_047415.1, aph_3___Ia.NG_047430.1, aph_6__Id.NG_047464.1, blaTEM_1.NG_050145.1, dfrA7.NG_047737.1, qacEdelta1.NG_048042.1, qnrB19.NG_050479.1, sul1.NG_048082.1, sul2.NG_048118.1, tet_A_.NG_048154.1
BRCH23-C2E09	Unknown	Minnesota	52.19	1756968	100	0	0	0	77	0	250074	4846378	No result	blaCMY_2.NG_048814.1, qnrB19.NG_050479.1, sul2.NG_051852.1, tet_A_.NG_048154.1
BRCH23-C2E10	96	Schwarzengrund	52.09	1471628	100	0	0	0	75	0	450988	4643119	No result	aph_6__Id.NG_047464.1, dfrA14.NG_047696.1, qnrB19.NG_050479.1, sul2.NG_051852.1
BRCH23-C2E11	548	Minnesota	52.16	1799750	100	0	0	0	74	0	264793	4864047	No result	aadA1.NG_052536.1, aph_3___Ia.NG_047430.1, blaCMY_2.NG_048814.1, qnrB19.NG_050479.1, sul2.NG_051852.1, tet_A_.NG_048154.1
BRCH23-C2E12	96	Schwarzengrund	51.81	1924748	100	0	0	0	73	0	396943	4876032	No result	aac_3__IVa.NG_047253.1, aadA1.NG_052486.1, aph_3____Ib.NG_056002.2, aph_4__Ia.NG_047456.1, aph_6__Id.NG_047464.1, blaCTX_M_2.NG_048968.1, dfrA1.NG_047678.1, qacEdelta1.NG_048042.1, qnrB19.NG_050479.1, sul1.NG_048082.1, tet_A_.NG_048154.1, tet_B_.NG_048163.1
BRCH23-C2F01	Unknown	Ouakam	52.13	1513214	100	0	0	0	78	2.06	297885	4865470	No result	No result
BRCH23-C2F02	14	Senftenberg	51.93	1854782	100	0	0	0	99	0	351626	4817129	No result	qnrB19.NG_050479.1
BRCH23-C2F03	548	Minnesota	52.23	1503374	100	0	0	0	73	0	270667	4805294	No result	blaCMY_2.NG_048814.1, sul2.NG_051852.1, tet_A_.NG_048154.1
BRCH23-C2F04	96	Schwarzengrund	51.82	1311040	100	0	0	0	77	0	412615	4881611	No result	aac_3__IVa.NG_047253.1, aadA1.NG_052486.1, aph_3____Ib.NG_056002.2, aph_3___Ia.NG_047440.1, aph_4__Ia.NG_047456.1, aph_6__Id.NG_047464.1, dfrA1.NG_047678.1, qacEdelta1.NG_048042.1, qnrB19.NG_050479.1, sul1.NG_048082.1, tet_A_.NG_048154.1, tet_B_.NG_048163.1
BRCH23-C2F05	548	Minnesota	52.15	929072	100	0	0	0	89	0	263793	4848697	gyrA (S83Y)	aadA1.NG_052536.1, aph_3___Ia.NG_047430.1, blaCMY_2.NG_048814.1, qnrB19.NG_050479.1, sul2.NG_051852.1, tet_A_.NG_048154.1
BRCH23-C2F06	279	I 4,[5],12:d:-	51.99	970820	100	0	0	0	79	2.08	414328	4811161	No result	No result
BRCH23-C2F07	2519	Glostrup	52.08	1472172	100	0	0	0	258	0	261105	5215452	No result	No result
BRCH23-C2F08	548	Minnesota	52.1	1657156	100	0	0	0	124	0	134679	4924616	No result	aph_3___Ia.NG_047430.1, blaCTX_M_8.NG_049032.1, qnrB19.NG_050479.1, sul2.NG_051852.1, tet_A_.NG_048154.1
BRCH23-C2F09	241	Bredeney	52.01	1475312	100	0	0	0	63	0	467302	4675730	No result	No result
BRCH23-C2F10	548	Minnesota	52.16	1243266	100	0	0	0	132	0	112487	4784951	No result	qnrB19.NG_050479.1, sul2.NG_051852.1, tet_A_.NG_048154.1
BRCH23-C2F11	413	Mbandaka	52.05	1625482	100	0	0	0	102	0	227302	4889609	No result	aac_3__VIa.NG_052583.3, aadA1.NG_052477.1, qacEdelta1.NG_048042.1, sul1.NG_048082.1
BRCH23-C2F12	64	Anatum	52.12	1434328	100	0	0	0	88	0	390734	4852492	No result	blaCTX_M_8.NG_049032.1, qnrB19.NG_050479.1
BRCH23-C2G01	22	Braenderup	52.25	1651010	100	0	0	0	52	0	496485	4709485	No result	No result
BRCH23-C2G02	548	Minnesota	52.16	1462346	100	0	0	0	85	0	225210	4876529	No result	aadA1.NG_052536.1, aph_3___Ia.NG_047430.1, blaCMY_2.NG_048814.1, qnrB19.NG_050479.1, sul2.NG_051852.1, tet_A_.NG_048154.1
BRCH23-C2G04	Unknown	Minnesota	52.18	1413008	100	0	0	0	85	0	259631	4823187	No result	aadA1.NG_052536.1, aph_3___Ia.NG_047430.1, blaCMY_2.NG_048814.1, qnrB19.NG_050479.1, sul2.NG_051852.1, tet_A_.NG_048154.1
BRCH23-C2G05	96	Schwarzengrund	51.81	757586	100	0	0	0	84	0	242374	4880416	No result	aac_3__IVa.NG_047253.1, aadA1.NG_052486.1, aph_3____Ib.NG_056002.2, aph_3___Ia.NG_047440.1, aph_4__Ia.NG_047456.1, aph_6__Id.NG_047464.1, blaCTX_M_2.NG_048968.1, dfrA1.NG_047678.1, qacEdelta1.NG_048042.1, qnrB19.NG_050479.1, sul1.NG_048082.1, tet_A_.NG_048154.1, tet_B_.NG_048163.1
BRCH23-C2G06	548	Minnesota	52.15	1133796	100	0	0	0	83	0	255488	4907372	No result	aph_3___Ia.NG_047430.1, blaCMY_2.NG_048814.1, qnrB19.NG_050479.1, sul2.NG_051852.1, tet_A_.NG_048154.1
BRCH23-C2G07	548	Minnesota	52.21	1121910	100	0	0	0	70	0	267914	4779877	No result	aph_3___Ia.NG_047430.1, blaCMY_2.NG_048814.1, qnrB19.NG_050479.1, sul2.NG_051852.1, tet_A_.NG_048154.1
BRCH23-C2G08	1610	Ouakam	51.92	1242362	100	0	0	0	110	0	280352	5115650	No result	aac_3__VIa.NG_052583.3, aadA1.NG_052477.1, aph_3___Ia.NG_047430.1, qacEdelta1.NG_048042.1, qnrB19.NG_050479.1, sul1.NG_048082.1, tet_A_.NG_048154.1
BRCH23-C2G09	Unknown	Anatum	52.1	1870852	100	0	0	0	101	0	525184	4816365	No result	qnrB19.NG_050479.1
BRCH23-C2G10	548	Minnesota	52.2	2521326	100	0	0	0	77	0	255088	4842359	No result	blaCMY_2.NG_048814.1, qnrB19.NG_050479.1, sul2.NG_051852.1, tet_A_.NG_048154.1
BRCH23-C2G11	48	Panama	52.27	1491178	100	0	0	0	71	0	243131	4593032	No result	No result
BRCH23-C2G12	15	Heidelberg	52.05	2013060	100	0	0	0	84	0	293116	4938047	gyrA (S83F)	fosA7.NG_054942.1, qnrB19.NG_050479.1, sul2.NG_051852.1, tet_A_.NG_048154.1
BRCH23-C2H01	32	Infantis	52.32	2034632	100	0	0	0	53	0	396159	4564720	No result	No result
BRCH23-C2H02	15	Heidelberg	52.15	1628002	96.71	2.99	0.18	0.12	81	0	291124	4909742	gyrA (S83F)	blaCMY_2.NG_048814.1, fosA7.NG_054942.1, sul2.NG_051852.1, tet_A_.NG_048154.1
BRCH23-C2H03	96	Schwarzengrund	51.78	2826804	96.66	3.04	0.17	0.13	74	0	412615	4928516	No result	aac_3__IVa.NG_047253.1, aadA1.NG_052486.1, aph_3____Ib.NG_056002.2, aph_3___Ia.NG_047440.1, aph_4__Ia.NG_047456.1, aph_6__Id.NG_047464.1, blaCTX_M_2.NG_048968.1, dfrA1.NG_047678.1, qacEdelta1.NG_048042.1, qnrB19.NG_050479.1, sul1.NG_048082.1, tet_A_.NG_048154.1, tet_B_.NG_048163.1
BRCH23-C2H05	413	Mbandaka	51.86	1511522	96.91	2.81	0.18	0.1	90	0	445024	5002563	No result	aadA2.NG_051846.1, ant_2____Ia.NG_047387.1, qacEdelta1.NG_048042.1, qnrA9.NG_059280.1, sul1.NG_048082.1
BRCH23-C2H06	Unknown	Heidelberg	52.07	1307316	96.7	2.97	0.18	0.15	106	0	160498	4984002	gyrA (S83F)	blaCMY_2.NG_048814.1, fosA7.NG_054942.1, sul2.NG_051852.1, tet_A_.NG_048154.1
BRCH23-C2H07	64	Anatum	52.04	2312762	96.82	2.86	0.18	0.14	82	0	602590	4830759	No result	mcr_1.26.NG_068217.1
BRCH23-C2H08	1610	Ouakam	51.92	2178008	96.64	3.03	0.18	0.15	108	1.93	288818	5186320	No result	aac_3__VIa.NG_052583.3, aadA1.NG_052477.1, aph_3___Ia.NG_047430.1, blaCTX_M_2.NG_048968.1, qacEdelta1.NG_048042.1, qnrB19.NG_050479.1, sul1.NG_048082.1, tet_A_.NG_048154.1
BRCH23-C2H09	Unknown	Schwarzengrund	51.81	1753558	96.76	2.94	0.18	0.12	83	0	396910	4883804	No result	aac_3__IVa.NG_047253.1, aadA1.NG_052486.1, aph_3____Ib.NG_056002.2, aph_3___Ia.NG_047440.1, aph_4__Ia.NG_047456.1, aph_6__Id.NG_047464.1, blaCTX_M_2.NG_048968.1, dfrA1.NG_047678.1, qacEdelta1.NG_048042.1, qnrB19.NG_050479.1, sul1.NG_048082.1, tet_A_.NG_048154.1, tet_B_.NG_048163.1
BRCH23-C2H10	15	Heidelberg	52.08	1456842	96.91	2.8	0.18	0.11	90	0	291118	4936341	gyrA (S83F)	fosA7.NG_054942.1, sul2.NG_051852.1, tet_A_.NG_048154.1
BRCH23-C2H11	15	Heidelberg	52.05	2372372	96.96	2.74	0.18	0.12	83	0	291125	4938340	gyrA (S83F)	fosA7.NG_054942.1, qnrB19.NG_050479.1, sul2.NG_051852.1, tet_A_.NG_048154.1
BRCH23-C2H12	50	Saintpaul	52.09	2408886	96.76	2.91	0.19	0.14	97	0	531506	4990889	No result	No result
BRCH24-EA05	Unknown	Anatum	52.13	3309314	100	0	0	0	74	0	437706	4791088	No result	qnrB19.NG_050479.1
BRCH24-EB05	Unknown	Sandiego	52.04	2143650	100	0	0	0	98	0	387188	4959408	No result	No result
BRCH24-EH04	548	Minnesota	52.15	1564716	100	0	0	0	94	0	266792	4910108	No result	aadA1.NG_052536.1, aph_3___Ia.NG_047430.1, blaCMY_2.NG_048814.1, qnrB19.NG_050479.1, sul2.NG_051852.1, tet_A_.NG_048154.1
BRCH24-MF06	Unknown	Minnesota	52.15	1231848	100	0	0	0	91	0	219543	4786866	No result	blaCMY_2.NG_048814.1, qnrB19.NG_050479.1, sul2.NG_051852.1, tet_A_.NG_048154.1
BRCH24-MG06	413	Mbandaka	51.91	1316180	100	0	0	0	150	0	199876	4957724	No result	aac_3__IVa.NG_047253.1, aadA1.NG_052486.1, aph_3____Ib.NG_056002.2, aph_3___Ia.NG_047440.1, aph_4__Ia.NG_047456.1, aph_6__Id.NG_047464.1, dfrA1.NG_047678.1, fosA3.NG_050407.1, qacEdelta1.NG_048042.1, qnrB19.NG_050479.1, sul1.NG_048082.1, tet_A_.NG_048154.1, tet_B_.NG_048163.1
BRCH24-MH06	592	Worthington	52.23	2243470	100	0	0	0	75	0	391212	5032557	No result	aadA1.NG_052486.1, aph_3____Ib.NG_056002.2, aph_6__Id.NG_047464.1, blaTEM_90.NG_050299.1, dfrA1.NG_047678.1, dfrA8.NG_047741.1, floR.NG_047866.1, qacEdelta1.NG_048042.1, qnrB19.NG_050479.1, sul1.NG_048082.1, sul2.NG_051852.1, tet_A_.NG_048154.1
L00037-19	548	Minnesota	51.99	5471528	95.95	218906	696	2048	78	0.00	320499	4581700	No result	No result
L00223-12	548	Minnesota	51.77	5383798	95.49	240478	552	1578	85	0.00	320432	4581612	No result	No result
L00925-13	15	Heidelberg	52.37	3176048	99.37	20056	0	0	64	0.00	412024	4730768	No result	No result
L00992-13	15	Heidelberg	52.11	2565098	99.42	14886	0	0	100	0.00	374230	4747934	No result	No result
L01529-16	548	Minnesota	50.92	8616506	95.88	351136	896	2600	158	0.00	219501	4911598	No result	No result
L01552-07	548	Minnesota	51.72	4941230	95.38	226166	560	1546	80	0.00	225383	4546556	No result	No result
L02220-14	548	Minnesota	51.99	5402382	95.74	227570	508	2026	80	0.00	219503	4538143	No result	No result
L04099-18	548	Minnesota	51.98	5521328	95.52	245140	568	1600	78	0.00	320499	4581398	No result	No result
L04178-18	548	Minnesota	51.72	4441604	95.99	175770	440	1770	106	0.00	229828	4638383	No result	No result
S00176-02	15	Heidelberg	51.67	2938814	99.34	19370	0	0	94	2.06	276179	4873711	No result	No result
S00233-02	15	Heidelberg	50.96	9731530	95.97	385846	3100	3310	74	0.00	235078	4871047	No result	No result
S00610-99	15	Heidelberg	50.75	15053038	96.18	565006	4760	4948	94	0.00	230997	4867919	No result	No result
S00701-02	15	Heidelberg	51.22	10942204	96.18	410248	3508	3876	104	0.00	276202	4975223	No result	No result
S00726-01	15	Heidelberg	51.42	10740076	96.26	395094	3316	3766	84	0.00	411998	4762920	No result	No result
S02136-02	15	Heidelberg	52.71	2703964	99.29	19078	0	0	98	0.00	276186	4865288	No result	No result
S02215-02	15	Heidelberg	51.7	2427234	99.37	15180	0	0	96	0.00	231330	4874516	No result	No result
S03121-01	15	Heidelberg	50.95	14790864	96.22	548598	4692	5184	102	0.00	280602	4871509	No result	No result
S03158-02	15	Heidelberg	51.13	11648922	96.32	420934	3822	4154	85	0.00	411998	4762737	No result	No result
S03178-18	548	Minnesota	52.3	7711322	95.61	334090	1116	3106	376	0.00	75754	5641527	No result	No result
S03484-01	15	Heidelberg	51.14	11131044	96.4	392912	3482	3844	92	0.00	280602	4870047	No result	No result
S03553-02	Unknown	Heidelberg	51.59	9710704	96.4	343166	3106	3522	109	0.00	241939	4862572	No result	No result
S03718-01	15	Heidelberg	51.23	10673130	96.18	400840	3204	3678	109	0.00	276162	4860559	No result	No result
S03915-01	Unknown	Heidelberg	50.76	15029828	96.05	584094	4436	5026	90	0.00	276162	4865995	No result	No result
S03924-07	Unknown	Heidelberg	52.33	2385774	99.33	16086	0	0	78	2.09	291690	4792852	No result	No result
S04011-01	15	Heidelberg	51.37	8451744	95.92	338902	2842	2856	63	0.00	276162	4761836	No result	No result
S04029-07	15	Heidelberg	52.06	2091700	99.35	13676	0	0	71	0.00	279767	4796404	No result	No result
S04030-07	15	Heidelberg	51.9	2348552	99.39	14324	0	0	88	0.00	234823	4798849	No result	No result
S04030-10	Unknown	Minnesota	52.57	6640314	95.88	269934	892	2540	90	0.00	219503	4594800	No result	No result
S04196-01	15	Heidelberg	51.16	10412398	96.25	383512	3476	3540	71	0.00	276162	4868420	No result	No result
S05060-99	Unknown	Heidelberg	50.99	12160132	96.15	459912	4042	3794	115	0.00	276162	4855800	No result	No result
S05061-99	15	Heidelberg	51.22	13744382	96.21	513508	4450	3250	95	0.00	276202	4859798	No result	No result
S05365-00	15	Heidelberg	51.03	12741142	96.27	467494	4168	3092	119	0.00	291701	4864439	No result	No result
S05454-00	Unknown	Heidelberg	51.15	10695220	96.45	373166	3418	2748	119	0.00	276202	4861123	No result	No result
S05474-97	Unknown	Heidelberg	50.94	11285012	96.39	400578	3452	3480	82	0.00	276202	4680297	No result	No result
S05618-00	15	Heidelberg	51	12997268	96.36	465490	4002	3394	77	0.00	276162	4758102	No result	No result
S05693-00	15	Heidelberg	51.26	12900898	96.31	468876	4158	3100	75	0.00	276162	4869093	No result	No result
S05696-00	15	Heidelberg	52.25	2667386	99.36	16978	0	0	78	0.00	276162	4765594	No result	No result
S07038-00	15	Heidelberg	51.23	13561188	96.08	522208	4258	4554	96	0.00	276162	4816136	No result	No result
S07042-00	Unknown	Heidelberg	51.14	14477738	96.23	536064	4550	4984	92	0.00	280602	4875053	No result	No result
SRR1957962	Unknown	Minnesota	51.1	2492608	98.3	0	0	0	127	0	163542	4801470	No result	No result
SRR1968390	Unknown	Heidelberg	52.07	4013048	100	0	0	0	197	0	138174	4969279	No result	No result
SRR5215862	Unknown	Minnesota	52.16	4127424	87.95	0.93	0	0	129	0	157787	4858503	No result	No result
SRR5583081	Unknown	Heidelberg	52	2031062	94.43	5.56	0.01	0	127	0	196040	5064525	No result	No result
SRR5583084	Unknown	Heidelberg	52.01	2967874	95.04	4.95	0.01	0	109	0	276122	5065014	No result	No result
SRR5583123	15	Heidelberg	52.06	3259310	93.6	6.4	0.01	0	144	0	161706	4964840	No result	No result
SRR5583821	15	Heidelberg	52.08	3047534	93.92	6.08	0	0	126	0	181774	4923797	No result	No result
SRR5583955	Unknown	Heidelberg	52.02	3649206	94.75	5.24	0.01	0	96	0	264507	4914417	No result	No result
SRR5584049	15	Heidelberg	52	3209772	97.94	2.02	0.05	0	132	0	208874	5082192	No result	No result
SRR5584094	Unknown	Heidelberg	51.97	3791130	96.52	3.41	0.07	0	129	0	179910	5034411	No result	No result
SRR5584590	15	Heidelberg	52.04	4080732	93.73	6.21	0.06	0	132	0	234791	4990698	No result	No result
SRR5584684	15	Heidelberg	52.1	3924118	96.24	3.75	0.01	0	110	0	206848	5046559	No result	No result
SRR5584758	15	Heidelberg	52.08	3917450	98.23	1.76	0.01	0	131	0	176045	4928630	No result	No result
SRR5584830	15	Heidelberg	52.05	4475526	91.81	8.15	0.03	0	134	0	276122	4993242	No result	No result
SRR5584868	Unknown	Minnesota	52.16	4006616	78.88	21.08	0.04	0	142	0	157020	4819921	No result	No result
SRR5584952	15	Heidelberg	52.08	2914054	96.63	3.29	0.08	0	135	0	138174	4924174	No result	No result
SRR5584998	Unknown	Heidelberg	52.04	3950136	96.71	3.22	0.07	0	152	0	178567	5060578	No result	No result
SRR5585036	15	Heidelberg	51.96	1596618	93.31	6.65	0.04	0	138	0	196039	5065408	No result	No result
SRR5585050	15	Heidelberg	52.06	1777860	89.72	10.25	0.03	0	148	0	144769	4960725	No result	No result
SRR5585076	15	Heidelberg	51.98	3878686	98.15	1.84	0.01	0	258	0	136547	5049479	No result	No result
SRR5585127	15	Heidelberg	52.01	1978574	94.21	5.76	0.04	0	141	0	233700	5069522	No result	No result
SRR5585135	15	Heidelberg	51.99	3691116	97.31	2.68	0.01	0	132	0	161686	5040175	No result	No result
SRR5585192	15	Heidelberg	52	2429368	93.96	6.01	0.04	0	116	0	236539	5083033	No result	No result
SRR5585228	15	Heidelberg	52.02	4577016	98.42	1.54	0.04	0	125	0	241152	5019333	No result	No result
SRR5585239	15	Heidelberg	52.07	3561612	98.32	1.67	0.01	0	109	0	235037	4958543	No result	No result
SRR5585257	Unknown	Heidelberg	52.06	2393198	94.59	5.4	0.01	0	139	0	200291	4954549	No result	No result
SRR5585331	Unknown	Minnesota	52.16	3697594	76.71	23.25	0.04	0	160	0	157306	4822454	No result	No result
SRR5585377	Unknown	Minnesota	52.16	5131486	83.38	16.57	0.05	0	146	0	167554	4821074	No result	No result
SRR5631592	15	Heidelberg	52.07	3216770	96.69	3.24	0.07	0	136	0	178925	4974602	No result	No result
SRR5631604	Unknown	Heidelberg	51.92	3913260	96.78	3.2	0.02	0	146	0	161281	5029982	No result	No result
SRR5631653	15	Heidelberg	52	4875540	98.28	1.67	0.04	0	122	0	253427	5068574	No result	No result
SRR5631669	15	Heidelberg	52.04	5547212	98.17	1.79	0.04	0	120	0	193850	5008857	No result	No result
SRR5632108	15	Heidelberg	52.05	4955126	94.16	5.81	0.03	0	125	0	253855	4992532	No result	No result
SRR5632816	Unknown	Heidelberg	51.99	3763810	98.49	1.5	0.01	0	149	0	161685	5040849	No result	No result
SRR5632970	15	Heidelberg	52	2751568	96.33	3.6	0.07	0	120	0	235036	5066153	No result	No result
SRR5633077	Unknown	Heidelberg	51.99	3796242	98.21	1.78	0.01	0	121	0	253428	5070812	No result	No result
SRR5633085	15	Heidelberg	52	5281562	98.16	1.81	0.04	0	123	0	248711	5041547	No result	No result
SRR5633088	15	Heidelberg	52.01	4889388	97.97	1.99	0.04	0	120	0	214998	5029878	No result	No result
SRR5633101	Unknown	Heidelberg	52.02	3420738	96.72	3.21	0.07	0	111	0	178475	4912978	No result	No result
SRR5633111	548	Minnesota	52.16	4121090	78.02	21.94	0.04	0	130	0	169615	4819494	No result	No result
SRR5633133	15	Heidelberg	52.03	3497606	97.94	2.02	0.04	0	142	0	175809	4956906	No result	No result
SRR5633236	15	Heidelberg	52.08	3217706	97.77	2.23	0.01	0	131	0	157421	4999296	No result	No result
SRR5633396	15	Heidelberg	52	4954356	98.46	1.5	0.04	0	148	0	176806	5062355	No result	No result
SRR6190513	32	Infantis	52.25	3513188	94.44	5.55	0.01	0	126	0	149684	4662393	No result	No result
SRR6193002	32	Infantis	52.31	3968108	93.4	6.58	0.01	0	113	0	175671	4594495	No result	No result
SRR6900963	Unknown	Enteritidis	52.13	3946188	92.23	7.76	0.01	0	85	0	229065	4704959	No result	No result
SRR7284447	548	Minnesota	52.19	3815058	85.76	1.41	0	0	115	0	166433	4817978	No result	No result
SRR7439564	Unknown	Heidelberg	52.07	4089934	96.77	3.22	0.02	0	165	0	142482	4959516	No result	No result
SRR7465062	Unknown	Heidelberg	52.08	2981522	97.86	2.12	0.02	0	143	0	253420	5119516	No result	No result
SRR7501126	548	Minnesota	52.18	2713764	96.83	3.14	0.03	0	130	0	157779	4811622	No result	No result
SRR7501145	15	Heidelberg	52.04	3280458	97.06	2.91	0.04	0	164	0	214692	5030323	No result	No result
SRR7501152	548	Minnesota	52.18	3998888	96.1	3.73	0.17	0	152	0	157020	4847227	No result	No result
SRR7501162	15	Heidelberg	52.09	3518700	98.22	1.77	0.01	0	121	0	167589	4949492	No result	No result
SRR7501170	Unknown	Heidelberg	52.04	2302192	98.02	1.94	0.04	0	115	0	197639	4975272	No result	No result
SRR7501177	Unknown	Heidelberg	52.01	3287432	96.36	3.62	0.02	0	134	0	234803	5069938	No result	No result
SRR7501179	548	Minnesota	52.16	4208670	80.92	19.04	0.04	0	145	0	169880	4819993	No result	No result
SRR7501284	Unknown	Heidelberg	51.97	4332378	96.19	3.52	0.3	0	130	0	235036	5076169	No result	No result
SRR7501296	Unknown	Heidelberg	51.99	3596132	98.33	1.66	0.01	0	229	0	160585	5048133	No result	No result
SRR7501298	Unknown	Heidelberg	52.02	1962390	97.82	2.16	0.02	0	114	0	144766	4997411	No result	No result
SRR7501299	15	Heidelberg	51.8	5193448	96.66	3.33	0.01	0	143	0	234555	5202629	No result	No result
SRR7501313	15	Heidelberg	52.04	5653300	97.19	2.75	0.06	0	148	0	121539	5111623	No result	No result
SRR7501324	548	Minnesota	52.2	2583294	78.3	21.4	0.3	0	111	0	157020	4816248	No result	No result
SRR7501325	15	Heidelberg	51.98	3471302	96.04	3.89	0.07	0	152	0	163861	5038684	No result	No result
SRR7501328	15	Heidelberg	52.07	4959298	96.86	3.03	0.11	0	113	0	215130	4942390	No result	No result
SRR7501351	Unknown	Heidelberg	52.07	2979330	96.62	3.34	0.04	0	153	0	155578	5016993	No result	No result
SRR7501354	15	Heidelberg	52.02	2674896	81.93	17.72	0.35	0	135	0	144774	5031353	No result	No result
SRR7501402	Unknown	Heidelberg	52.06	3263760	96.55	3.43	0.01	0	120	0	219641	4973405	No result	No result
SRR7501404	15	Heidelberg	51.96	3287784	94.29	5.7	0.01	0	140	0	171981	5022336	No result	No result
SRR7501405	Unknown	Heidelberg	51.99	4000400	96.57	3.35	0.07	0	123	0	234810	5001325	No result	No result
SRR7501408	548	Minnesota	52.16	5035682	94.77	5.22	0.01	0	189	0	110847	4904989	No result	No result
SRR7501425	15	Heidelberg	52.07	3774978	98.03	1.96	0.01	0	118	0	196032	4929727	No result	No result
SRR7501510	15	Heidelberg	52.05	6444066	96.22	3.77	0.01	0	96	0	234804	4951540	No result	No result
SRR7501648	15	Heidelberg	51.95	2378240	98.72	1.18	0.1	0	196	0	98427	5129505	No result	No result
SRR7501650	15	Heidelberg	52.06	2895272	96.34	3.6	0.06	0	142	0	114996	4962390	No result	No result
SRR7501671	15	Heidelberg	52.04	3645830	97.07	2.89	0.04	0	108	0	234803	4972314	No result	No result
SRR7501682	15	Heidelberg	52.03	3757018	98.41	1.57	0.02	0	120	0	153385	4996866	No result	No result
SRR7501691	Unknown	Heidelberg	52.17	3284376	94.8	5.19	0.01	0	152	0	97391	4990531	No result	No result
SRR7501698	Unknown	Heidelberg	52.04	6165012	97.23	2.71	0.06	0	151	0	104855	5111548	No result	No result
SRR7501700	15	Heidelberg	52.14	2857926	97.45	2.53	0.02	0	109	0	204958	4885405	No result	No result
SRR7501711	548	Minnesota	52.21	4349486	83.55	16.44	0.01	0	157	0	173075	4847499	No result	No result
SRR7501714	Unknown	Heidelberg	52	3384220	97.52	2.46	0.02	0	114	0	160582	5063492	No result	No result
SRR7501715	13	Agona	51.98	4416564	96.06	3.77	0.17	0	112	0	165530	4730361	No result	No result
SRR7501727	15	Heidelberg	52.05	4735794	95.05	4.91	0.05	0	128	0	218123	5009288	No result	No result
SRR7501730	15	Heidelberg	52.07	3840084	98.33	1.64	0.03	0	147	0	146840	4967868	No result	No result
SRR7501736	548	Minnesota	52.16	4567562	95.58	4.41	0.01	0	182	0	112257	4907036	No result	No result
SRR7501737	15	Heidelberg	52.03	3771516	97.02	2.94	0.04	0	145	0	253533	5059542	No result	No result
SRR7501740	15	Heidelberg	52.01	3053360	92.97	7.03	0.01	0	113	0	178541	5034556	No result	No result
SRR7506429	Unknown	Heidelberg	52.17	2549964	94.31	5.68	0.01	0	135	0	93631	5000431	No result	No result
SRR7506438	15	Heidelberg	52.06	2752630	96.68	3.31	0.01	0	104	0	276114	4963023	No result	No result
SRR7506442	Unknown	Heidelberg	51.91	3145760	97.25	2.74	0.02	0	108	0	160580	5029823	No result	No result
SRR7506444	Unknown	Heidelberg	51.96	3160226	98.16	1.83	0.02	0	134	0	138174	5040946	No result	No result
SRR7506453	15	Heidelberg	51.91	3286478	98.15	1.82	0.03	0	110	0	160217	5031644	No result	No result
SRR7506454	15	Heidelberg	52.03	3001720	94.4	5.59	0.02	0	138	0	270015	4976697	No result	No result
SRR7506732	Unknown	Minnesota	52.18	4155976	96.68	3.14	0.18	0	130	0	164660	4846670	No result	No result
SRR7506739	548	Minnesota	52.21	4190366	96.58	3.37	0.04	0	117	0	173067	4846159	No result	No result
SRR7506744	15	Heidelberg	52.08	3783044	95.92	4.07	0.01	0	146	0	171951	4921965	No result	No result
SRR7506747	15	Heidelberg	52.01	3986430	96.54	3.42	0.04	0	129	0	235028	5034092	No result	No result
SRR7506805	15	Heidelberg	52.05	5429894	97.08	2.91	0.01	0	107	0	256691	4963629	No result	No result
SRR7506821	15	Heidelberg	52.01	3650938	97.93	2.01	0.06	0	121	0	214740	5037934	No result	No result
SRR7506825	15	Heidelberg	52.07	3880878	81.05	18.94	0	0	146	0	186242	5033641	No result	No result
SRR7506829	96	Schwarzengrund	52.03	2830072	92.42	7.57	0	0	189	0	214618	4771277	No result	No result
SRR7506831	15	Heidelberg	52	2329574	96.93	3.05	0.02	0	140	0	235028	5067832	No result	No result
SRR7506863	Unknown	Agona	51.98	3894710	96.4	3.42	0.18	0	111	0	183131	4729482	No result	No result
SRR7506865	15	Heidelberg	52.07	4009958	96.94	2.99	0.07	0	141	0	229481	4975845	No result	No result
SRR7506872	Unknown	Heidelberg	52.08	3719524	94.48	5.52	0.01	0	138	0	195213	4927092	No result	No result
SRR7506909	15	Heidelberg	52.02	2548588	94.56	5.43	0.02	0	152	0	131950	5067520	No result	No result
SRR7506921	15	Heidelberg	51.95	3802614	82.26	17.73	0.01	0	141	0	187688	5127399	No result	No result
SRR7506928	Unknown	Heidelberg	52.09	3158732	93.78	6.22	0.01	0	118	0	159211	4978676	No result	No result
SRR7506939	15	Heidelberg	52.07	1982212	93.81	6.14	0.06	0	125	0	177262	4979626	No result	No result
SRR7506944	15	Heidelberg	52.02	1902156	95.12	4.86	0.02	0	159	0	145959	4998776	No result	No result
SRR7506973	50	Saintpaul	52.02	2842388	91.14	8.85	0.01	0	350	0	169389	5050243	No result	No result
SRR7507008	548	Minnesota	52.17	5363120	96.81	3.13	0.06	0	143	0	157491	4872583	No result	No result
SRR7511751	Unknown	Heidelberg	52.04	4385870	94.08	5.9	0.02	0	115	0	160224	4984204	No result	No result
SRR7511761	15	Heidelberg	52.06	3699956	93.54	6.45	0.01	0	99	0	215033	4970655	No result	No result
SRR7511765	15	Heidelberg	52.06	3735206	94.93	5.06	0.01	0	115	0	219758	4972936	No result	No result
SRR7511769	Unknown	Heidelberg	52.07	4392466	81.26	18.73	0.01	0	129	0	161686	5022562	No result	No result
SRR7511846	15	Heidelberg	52.02	3466432	93.58	6.41	0.01	0	110	0	235036	5030801	No result	No result
SRR7511849	15	Heidelberg	52.01	2850346	95.93	4.05	0.02	0	140	0	235028	5066949	No result	No result
SRR7511850	Unknown	Heidelberg	51.8	2195872	96.07	3.87	0.05	0	135	0	178936	5201903	No result	No result
SRR7511852	15	Heidelberg	51.99	3686448	98.22	1.77	0.01	0	147	0	161706	5041481	No result	No result
SRR7511895	15	Heidelberg	52.11	2249504	94.04	5.95	0.01	0	118	0	160491	5032732	No result	No result
SRR7511930	15	Heidelberg	52.08	3751902	94.66	5.33	0	0	159	0	161687	5034742	No result	No result
SRR7511970	Unknown	Heidelberg	51.96	44328288	96.17	3.83	0.01	0	132	0	208820	5019049	No result	No result
SRR7516246	548	Minnesota	52.17	1756148	97.61	2.32	0.07	0	129	0	164660	4845301	No result	No result
SRR7516249	15	Heidelberg	52.02	2188146	98	1.98	0.02	0	103	0	160225	4996211	No result	No result
SRR7516253	15	Heidelberg	52.08	2700512	93.98	5.97	0.04	0	162	0	161701	4924644	No result	No result
SRR7516262	15	Heidelberg	52.06	2973548	96.67	3.31	0.02	0	131	0	238688	4972815	No result	No result
SRR7516266	15	Heidelberg	52	3269834	98.08	1.89	0.03	0	136	0	180723	5084233	No result	No result
SRR7516286	15	Heidelberg	51.97	3877936	96.53	3.4	0.07	0	123	0	234811	5034798	No result	No result
SRR7516483	Unknown	Heidelberg	52.08	5023640	95.02	4.6	0.38	0	135	0	253602	5034568	No result	No result
SRR7516491	Unknown	Minnesota	52.18	4910336	95.14	4.85	0.01	0	134	0	167798	4854050	No result	No result
SRR7516492	15	Heidelberg	52.04	4653104	95.2	4.78	0.02	0	104	0	234803	5007112	No result	No result
SRR7516522	15	Heidelberg	52.06	3550202	96.29	3.64	0.07	0	113	0	214739	4972420	No result	No result
SRR7516528	15	Heidelberg	52.01	1949922	95.56	4.42	0.02	0	119	0	234772	5067870	No result	No result
SRR7516529	15	Heidelberg	52.22	3641188	97.13	2.84	0.03	0	379	0	33384	4961578	No result	No result
SRR7516557	15	Heidelberg	51.97	3750940	97.44	2.53	0.03	0	125	0	196543	5033448	No result	No result
SRR7516673	Unknown	Heidelberg	52.06	5224908	94.73	5.22	0.06	0	117	0	228345	4981297	No result	No result
SRR7516707	548	Minnesota	52.2	4295692	95.35	4.63	0.01	0	247	0	76350	4899291	No result	No result
SRR7516735	13	Agona	51.98	4364074	96.73	3.1	0.18	0	111	0	155041	4729625	No result	No result
SRR7516742	Unknown	Heidelberg	52.03	4252062	95.64	4.35	0.01	0	175	0	217829	4988491	No result	No result
SRR7523054	15	Heidelberg	51.93	2784330	95.78	4.2	0.02	0	156	0	215039	5095920	No result	No result
SRR7523140	15	Heidelberg	52.07	3887184	82.1	17.9	0.01	0	160	0	193832	5027343	No result	No result
SRR7523175	15	Heidelberg	51.91	4953142	81.43	18.56	0.01	0	163	0	193832	5142118	No result	No result
SRR7523223	13	Agona	51.98	4743238	95.58	4.25	0.17	0	113	0	165530	4729143	No result	No result
SRR7523635	15	Heidelberg	52.01	2806228	92.25	7.74	0.01	0	127	0	214740	5036203	No result	No result
SRR7523679	Unknown	Heidelberg	52.04	2582742	96.46	3.49	0.06	0	117	0	200059	4946778	No result	No result
SRR7523805	15	Heidelberg	52.08	2940314	95.46	4.41	0.13	0	109	0	234803	5024473	No result	No result
SRR7523815	Unknown	Saintpaul	52.02	3924012	93.95	6.05	0	0	218	0	212170	5002280	No result	No result
SRR7523846	15	Heidelberg	52.07	2924940	95.96	3.97	0.07	0	108	0	214739	4973305	No result	No result
SRR7527770	Unknown	Heidelberg	52.02	1895406	98.65	1.34	0.01	0	147	0	202665	5158022	No result	No result
SRR7527967	15	Heidelberg	51.95	3247070	96.85	3.08	0.07	0	126	0	178586	5119477	No result	No result
SRR7528169	Unknown	Heidelberg	52	5137018	96.33	3.54	0.13	0	138	0	197235	5066996	No result	No result
SRR7533304	15	Heidelberg	51.9	5353228	97.72	2.24	0.03	0	137	0	171983	5059552	No result	No result
SRR7533346	15	Heidelberg	52.08	3117330	95.66	4.34	0.01	0	155	0	161688	4927389	No result	No result
SRR7533349	Unknown	Heidelberg	52.03	3850232	98.01	1.94	0.05	0	119	0	276121	5064934	No result	No result
SRR7533524	15	Heidelberg	52.01	2894060	97.89	2.09	0.02	0	124	0	184203	5001895	No result	No result
SRR7533535	Unknown	Heidelberg	51.78	3726190	98.31	1.66	0.03	0	145	0	161687	5265816	No result	No result
SRR7538314	13	Agona	51.98	3985928	95.59	4.23	0.18	0	110	0	165530	4728682	No result	No result
SRR7538824	15	Heidelberg	52	2858514	96.79	3.18	0.03	0	125	0	268681	5022298	No result	No result
SRR7828177	15	Heidelberg	52.03	2593658	96.49	3.47	0.04	0	108	0	228362	5051812	No result	No result
SRR7828268	15	Heidelberg	52.01	3628414	89.85	10.12	0.03	0	123	0	215026	5038348	No result	No result
SRR7828407	15	Heidelberg	52.04	2714296	94.45	5.5	0.05	0	104	0	266140	4967051	No result	No result
SRR7828515	15	Heidelberg	52.01	4879662	96.32	3.63	0.04	0	130	0	269983	5066018	No result	No result
SRR7841331	Unknown	Heidelberg	52.01	2626264	88.89	11.08	0.03	0	120	0	215026	5040154	No result	No result
SRR7841384	15	Heidelberg	52.09	2679320	87.33	12.64	0.03	0	93	0	234803	4905953	No result	No result
SRR7841572	Unknown	Heidelberg	52.03	3902602	97.18	2.78	0.04	0	115	0	197552	5042500	No result	No result
SRR7841621	15	Heidelberg	52.03	6022050	96.09	3.88	0.03	0	133	0	160217	5040764	No result	No result
SRR7850509	15	Heidelberg	52.01	5478732	95.84	4.11	0.04	0	126	0	270101	5064964	No result	No result
SRR7850526	15	Heidelberg	51.91	3126722	97.62	2.33	0.04	0	182	0	201813	5075963	No result	No result
SRR7850573	15	Heidelberg	52.08	1954646	96.3	3.66	0.04	0	120	0	187804	5018489	No result	No result
SRR7850613	15	Heidelberg	51.92	3470504	97.64	2.31	0.05	0	175	0	214692	5080111	No result	No result
SRR7850703	Unknown	Heidelberg	52.02	12088750	96.13	3.84	0.03	0	128	0	229521	4996559	No result	No result
SRR7866922	Unknown	Heidelberg	52.03	4594932	97.23	2.72	0.05	0	112	0	189518	5054451	No result	No result
SRR7867011	Unknown	Heidelberg	52.03	4222306	94.79	5.17	0.04	0	120	0	197263	5041278	No result	No result
SRR7867017	15	Heidelberg	51.92	5186268	96.7	3.25	0.05	0	171	0	197236	5127069	No result	No result
SRR7867129	Unknown	Heidelberg	52	4886648	97.06	2.88	0.06	0	146	0	197640	5073847	No result	No result
SRR7867158	Unknown	Heidelberg	52.01	5332756	95.99	3.96	0.04	0	122	0	202962	5065318	No result	No result
SRR7867306	15	Heidelberg	52.06	4763056	96.94	3.03	0.03	0	106	0	229762	5013534	No result	No result
SRR7873893	15	Heidelberg	52.07	4439894	96.51	3.43	0.06	0	116	0	161682	4968303	No result	No result
SRR7873916	Unknown	Heidelberg	52	4089374	94.76	5.19	0.05	0	117	0	342238	5069396	No result	No result
SRR7873918	15	Heidelberg	52.1	2631038	97.39	2.58	0.02	0	109	0	198018	4940916	No result	No result
SRR7879366	15	Heidelberg	52.01	3396952	97.93	2.04	0.03	0	121	0	156316	5062225	No result	No result
SRR7879475	15	Heidelberg	52.09	5612988	95.21	4.75	0.04	0	145	0	146328	4935589	No result	No result
SRR7890500	548	Minnesota	52.19	3389324	96.7	3.12	0.18	0	150	0	145766	4755765	No result	No result
SRR7892139	15	Heidelberg	52	2308124	94.44	5.55	0.01	0	132	0	178068	5068598	No result	No result
SRR7892265	15	Heidelberg	52.04	3774106	93.8	6.19	0.01	0	109	0	217789	5019703	No result	No result
SRR7902634	548	Minnesota	52.21	2442070	96.16	3.77	0.08	0	126	0	184970	4846693	No result	No result
SRR7902694	15	Heidelberg	52.06	2790946	93.49	3.38	0	0	116	0	197178	4970770	No result	No result
SRR7911440	Unknown	Heidelberg	52.08	3084212	98.05	1.92	0.02	0	131	0	197475	4985426	No result	No result
SRR7911511	15	Heidelberg	52.01	5536598	97.13	2.82	0.04	0	131	0	234803	5066597	No result	No result
SRR7962120	Unknown	Heidelberg	52.17	1273796	94.88	5.11	0.01	0	150	0	99383	4996130	No result	No result
SRR7962183	15	Heidelberg	52.08	3816560	96.71	3.28	0	0	108	0	197475	4983965	No result	No result
SRR7962252	548	Minnesota	52.15	2194234	93.56	6.43	0.01	0	166	0	157020	4906027	No result	No result
SRR7962257	15	Heidelberg	52.04	3487932	95.44	4.55	0	0	147	0	253428	5048347	No result	No result
SRR7996744	Unknown	Heidelberg	51.85	2711572	92.57	7.41	0.02	0	152	0	161672	5233625	No result	No result
SRR7996762	Unknown	Heidelberg	51.88	2925752	96.03	3.93	0.04	0	139	0	138236	5060089	No result	No result
SRR7998248	15	Heidelberg	52.03	4591870	95.51	4.45	0.04	0	146	0	216661	5015659	No result	No result
SRR7998256	15	Heidelberg	52.03	4912516	94.35	5.62	0.03	0	110	0	256810	5020051	No result	No result
SRR8084194	Unknown	Heidelberg	52.02	2132326	98.02	1.94	0.04	0	137	0	215036	5015022	No result	No result
SRR8087134	15	Heidelberg	52.03	3009168	95.64	4.34	0.02	0	132	0	196031	5117915	No result	No result
SRR8087195	Unknown	Heidelberg	52.06	3216792	95.28	4.68	0.04	0	113	0	234803	4965297	No result	No result
SRR8087216	15	Heidelberg	52.04	3664050	96.18	3.8	0.02	0	136	0	170875	5119489	No result	No result
SRR8097937	15	Heidelberg	52.04	2912208	97.63	2.35	0.02	0	126	0	214732	5119134	No result	No result
SRR8106746	15	Heidelberg	52.04	2508026	97.35	2.62	0.02	0	131	0	216665	5120392	No result	No result
SRR8106756	15	Heidelberg	52.09	3014010	97.96	2	0.04	0	118	0	171996	4954936	No result	No result
SRR8116968	Unknown	Heidelberg	52.03	2355436	95.24	4.64	0.12	0	107	0	234802	4980784	No result	No result
SRR8116986	15	Heidelberg	52.01	3231590	92.53	7.36	0.11	0	127	0	169336	4974429	No result	No result
SRR8116991	15	Heidelberg	52.03	3402168	95.04	4.85	0.11	0	106	0	234802	4980033	No result	No result
SRR8137377	15	Heidelberg	52.03	3211752	96.31	3.69	0	0	110	0	208061	5075115	No result	No result
SRR8149137	15	Heidelberg	52.01	3032986	94.57	5.32	0.11	0	131	0	159450	4974943	No result	No result
SRR8149190	15	Heidelberg	51.99	3577620	98.88	1.09	0.03	0	137	0	178532	5067612	No result	No result
SRR8149386	Unknown	Heidelberg	52.05	3301990	98.94	1.03	0.02	0	131	0	201586	4962019	No result	No result
SRR8149391	Unknown	Heidelberg	52.02	3960244	95.89	3.99	0.12	0	147	0	184732	5026359	No result	No result
SRR8149396	15	Heidelberg	52.03	5949362	93.29	6.68	0.03	0	99	0	253714	4990129	No result	No result
SRR8166210	15	Heidelberg	52.05	1989368	98.7	1.28	0.02	0	118	0	156309	4956690	No result	No result
SRR8166239	15	Heidelberg	52.02	5865454	92.14	7.85	0.01	0	111	0	196039	4971503	No result	No result
SRR8166251	15	Heidelberg	52.01	5508430	97.11	2.87	0.02	0	132	0	160217	5028875	No result	No result
SRR8181668	15	Heidelberg	52.06	10240298	86.83	13.16	0.02	0	117	0	196032	4964460	No result	No result
SRR8182966	Unknown	Heidelberg	52.06	7694108	83.91	16.08	0.01	0	109	0	234803	4964260	No result	No result
SRR8183079	Unknown	Heidelberg	52	6092024	81.02	18.97	0.01	0	145	0	171963	5071701	No result	No result
SRR8184523	15	Heidelberg	52.06	4093184	86.03	13.95	0.01	0	115	0	232666	4966528	No result	No result
SRR8201801	15	Heidelberg	52.03	3171618	96.01	3.95	0.04	0	107	0	235590	4949469	No result	No result
SRR8201851	548	Minnesota	52.15	4436622	97.69	2.26	0.05	0	167	0	166432	4913240	No result	No result
SRR8204033	Unknown	Heidelberg	52.03	2708286	93.5	6.48	0.02	0	113	0	197640	5019508	No result	No result
SRR8204038	15	Heidelberg	52.15	4801374	95.83	4.15	0.02	0	131	0	269854	4968945	No result	No result
SRR8204046	Unknown	Heidelberg	51.9	4647236	92.75	7.22	0.02	0	143	0	160423	5046003	No result	No result
SRR8204047	15	Heidelberg	52.1	4379310	95.21	4.77	0.02	0	123	0	138166	4938766	No result	No result
SRR8204757	Unknown	Heidelberg	52.01	4041164	96.8	3.17	0.02	0	127	0	186453	5028222	No result	No result
SRR8204775	15	Heidelberg	52.05	4275114	95.43	4.55	0.02	0	120	0	161697	4942908	No result	No result
SRR8258034	Unknown	Heidelberg	52.08	2067976	97.75	2.21	0.04	0	122	0	161692	4914207	No result	No result
SRR8269048	15	Heidelberg	52.07	3024360	91.13	8.85	0.02	0	123	0	160423	5021835	No result	No result
SRR8269067	15	Heidelberg	52.04	4265550	96.77	3.22	0.01	0	117	0	234547	5015262	No result	No result
SRR8269085	15	Heidelberg	52.08	5177528	96.88	3.12	0.01	0	107	0	276114	4938074	No result	No result
SRR8272515	15	Heidelberg	52.04	2077728	96.99	2.97	0.04	0	104	0	235036	4987863	No result	No result
SRR8272619	15	Heidelberg	52.04	4701280	89.23	10.66	0.11	0	115	0	216710	4988589	No result	No result
SRR8325581	15	Heidelberg	52.07	3136678	94.99	4.97	0.04	0	164	0	216661	4998412	No result	No result
SRR8325586	Unknown	Minnesota	52.17	4008278	95.13	4.82	0.04	0	119	0	166425	4811830	No result	No result
SRR8333790	15	Heidelberg	52.03	5247686	97.3	2.65	0.04	0	113	0	253714	5040465	No result	No result
SRR8361487	15	Heidelberg	52	6278542	96.74	3.23	0.04	0	129	0	253419	5066992	No result	No result
SRR8367054	15	Heidelberg	51.93	4498128	95.48	4.48	0.04	0	166	0	199210	5117294	No result	No result
SRR8382001	15	Heidelberg	51.91	2178920	96.14	3.82	0.04	0	160	0	215000	5076205	No result	No result
SRR8405192	15	Heidelberg	52.04	2307306	97.03	2.93	0.04	0	109	0	197980	5097502	No result	No result
SRR8427103	15	Heidelberg	51.99	2345618	96.02	3.86	0.11	0	111	0	178590	5065446	No result	No result
SRR8438016	15	Heidelberg	52	3620902	97.25	2.72	0.03	0	115	0	268681	5018499	No result	No result
SRR8438040	15	Heidelberg	51.89	5392796	97.43	2.53	0.03	0	142	0	196032	5097359	No result	No result
SRR8441126	15	Heidelberg	52.01	7525112	95.96	3.97	0.06	0	122	0	181601	5034505	No result	No result
SRR8445021	Unknown	Heidelberg	51.89	3183296	97.74	2.23	0.03	0	131	0	168195	5096039	No result	No result
SRR8452322	15	Heidelberg	51.89	4170270	97.55	2.42	0.03	0	126	0	224545	5096416	No result	No result
SRR8484234	15	Heidelberg	52.01	9351406	87.45	12.54	0.02	0	126	0	169336	4974734	No result	No result
SRR8485188	Unknown	Heidelberg	51.78	7398004	95.68	4.28	0.04	0	163	0	192329	5267052	No result	No result
SRR8490706	15	Heidelberg	52.05	3087476	97.08	2.57	0.35	0	111	0	215026	5005451	No result	No result
SRR8490731	15	Heidelberg	52.03	4609184	93.47	6.49	0.04	0	100	0	203007	5039251	No result	No result
SRR8490749	Unknown	Heidelberg	52.09	3020080	96.82	3.14	0.04	0	129	0	151149	4954214	No result	No result
SRR8490781	15	Heidelberg	52.15	3082414	94.77	5.22	0.02	0	135	0	234547	4970098	No result	No result
SRR8490815	15	Heidelberg	51.99	5408020	92.62	7.36	0.02	0	153	0	196044	5162759	No result	No result
SRR8490839	15	Heidelberg	52.04	5062868	94.66	5.29	0.05	0	109	0	217789	4989382	No result	No result
SRR8492287	Unknown	Heidelberg	52	4036934	96.25	3.74	0.01	0	119	0	253380	5074511	No result	No result
SRR8492338	15	Heidelberg	52	3201122	96.57	3.3	0.13	0	144	0	184248	5065448	No result	No result
SRR8492356	15	Heidelberg	52.05	1974326	96.75	3.23	0.02	0	106	0	197639	4959655	No result	No result
SRR8492388	15	Heidelberg	52.04	5010732	96.97	2.99	0.04	0	137	0	197595	5022922	No result	No result
SRR8492398	Unknown	Heidelberg	52.01	2141752	96.33	3.65	0.02	0	135	0	234803	5067504	No result	No result
SRR8492418	15	Heidelberg	52.04	4409266	97.22	2.74	0.04	0	134	0	217789	5012255	No result	No result
SRR8499033	15	Heidelberg	52	3229950	96.79	3.07	0.13	0	133	0	253419	5065809	No result	No result
SRR8499341	Unknown	Heidelberg	52.04	4055246	96.12	3.85	0.04	0	135	0	216594	5029246	No result	No result
SRR8509076	Unknown	Infantis	52.12	2577476	92.84	7.16	0	0	173	0	180506	4990334	No result	No result
SRR8514524	15	Heidelberg	52.29	2132774	97.28	2.71	0.01	0	309	0	34602	4877469	No result	No result
SRR8514757	15	Heidelberg	52.08	2320074	96.8	3.17	0.03	0	125	0	197235	4926563	No result	No result
SRR8515711	15	Heidelberg	52.2	1850952	93.7	6.29	0.01	0	175	0	89249	4982105	No result	No result
SRR8515738	15	Heidelberg	52.01	3873180	97.75	2.23	0.02	0	111	0	160582	5060438	No result	No result
SRR8515740	15	Heidelberg	52.08	2512442	96.86	3.1	0.03	0	123	0	179712	4925949	No result	No result
SRR8515743	15	Heidelberg	52.06	8424472	93.53	6.46	0.01	0	115	0	256969	4974718	No result	No result
SRR8517829	15	Heidelberg	51.83	3919976	97.96	2	0.04	0	135	0	157867	5174243	No result	No result
SRR8517830	15	Heidelberg	52.06	4863396	97.74	2.22	0.04	0	111	0	248711	4964033	No result	No result
SRR8517831	15	Heidelberg	52.03	4105190	94.46	5.37	0.17	0	124	0	196040	5010489	No result	No result
SRR8517832	15	Heidelberg	52.02	3815444	94.16	5.84	0.01	0	107	0	253428	4912735	No result	No result
SRR8517833	15	Heidelberg	52.04	4472694	97.32	2.62	0.06	0	161	0	109491	5111564	No result	No result
SRR8517834	Unknown	Heidelberg	52.02	2865204	97.94	2.04	0.02	0	103	0	184208	4996918	No result	No result
SRR8517835	15	Heidelberg	52.08	4106516	80.31	19.68	0	0	158	0	180980	5034857	No result	No result
SRR8517836	Unknown	Heidelberg	52.01	3390590	96.02	3.8	0.18	0	124	0	196040	5049446	No result	No result
SRR8517837	Unknown	Give	52.21	3772338	93.5	6.49	0.02	0	122	0	191637	4620852	No result	No result
SRR8517838	15	Heidelberg	51.94	3916726	80.57	19.42	0.01	0	129	0	197335	5127464	No result	No result
SRR8517839	15	Heidelberg	52.05	3845004	90.96	9.01	0.02	0	119	0	253714	4993445	No result	No result
SRR8517840	548	Minnesota	52.21	3295448	92.93	7.03	0.04	0	144	0	184970	4845950	No result	No result
SRR8517841	15	Heidelberg	52.04	4078050	98.5	1.46	0.04	0	110	0	193850	5007956	No result	No result
SRR8517842	548	Minnesota	52.21	3773722	93.65	6.3	0.06	0	142	0	179742	4846167	No result	No result
SRR8517843	15	Heidelberg	52.03	4051574	94.03	5.96	0.01	0	125	0	232801	5015480	No result	No result
SRR8517844	15	Heidelberg	52.08	3210298	87.92	12.07	0.01	0	167	0	193832	5035651	No result	No result
SRR8517845	15	Heidelberg	52.02	3755618	96.54	3.39	0.07	0	109	0	253722	4914899	No result	No result
SRR8517846	15	Heidelberg	52.06	2452024	94.02	5.93	0.05	0	99	0	228334	4980015	No result	No result
SRR8517847	Unknown	Heidelberg	52.07	4588768	96.12	3.87	0.02	0	115	0	230871	4929286	No result	No result
SRR8517848	15	Heidelberg	52.08	5068414	96.39	3.4	0.21	0	108	0	253602	5022148	No result	No result
SRR8517849	15	Heidelberg	52.06	6155330	97.5	2.44	0.06	0	168	0	89249	5109016	No result	No result
SRR8517850	548	Minnesota	52.24	3993766	96.46	3.47	0.07	0	154	0	153375	4965921	No result	No result
SRR8517851	548	Minnesota	52.17	5283170	94.49	5.5	0.01	0	194	0	119852	4900872	No result	No result
SRR8517852	15	Heidelberg	52.42	2735376	98.06	1.93	0.01	0	436	0	26433	4864339	No result	No result
SRR8524611	Unknown	Heidelberg	52.01	3436080	96.12	3.83	0.04	0	120	0	297505	5041817	No result	No result
SRR8661063	548	Minnesota	52.2	4980274	95.96	1.5	0	0	105	0	179744	4749217	No result	No result
SRR8833188	Unknown	Heidelberg	52.02	4540816	94.85	5.1	0.05	0	157	0	161697	5031991	No result	No result
SRR8833189	65	Brandenburg	52.21	3841096	96.55	3.39	0.06	0	101	0	214803	4564166	No result	No result
SRR8833277	14	Senftenberg	51.92	4745042	96.16	3.78	0.06	0	134	0	223642	4812515	No result	No result
SRR8833278	50	Saintpaul	52.06	5521448	96.71	3.23	0.06	0	153	0	234342	4939984	No result	No result
SRR8833298	Unknown	Agona	52.05	3385176	95.63	4.32	0.06	0	146	0	184203	4901528	No result	No result
SRR8833299	15	Heidelberg	52.08	4128796	95.61	4.33	0.06	0	108	0	234803	4917790	No result	No result
SRR8833300	Unknown	Heidelberg	52.06	4279034	95.77	4.17	0.06	0	115	0	234803	4931885	No result	No result
SRR8833363	13	Agona	52.02	4181300	96.53	3.41	0.06	0	110	0	184203	4817489	No result	No result
SRR8833364	65	Brandenburg	52.15	4399626	96.41	3.53	0.06	0	116	0	217055	4613445	No result	No result
SRR8839357	Unknown	Heidelberg	52.04	3703494	95.49	4.46	0.06	0	106	0	256948	4988817	No result	No result
SRR8839358	Unknown	Heidelberg	52.03	4106944	95.22	4.73	0.06	0	110	0	196032	4996818	No result	No result
SRR8856647	14	Senftenberg	51.92	5357842	93.84	6.11	0.05	0	114	0	207169	4810679	No result	No result
SRR8861997	14	Senftenberg	51.92	4190322	96.18	3.76	0.05	0	136	0	223690	4812570	No result	No result
SRR8863367	Unknown	Mbandaka	51.95	4626840	96.32	3.65	0.03	0	186	0	168889	4961801	No result	No result
SRR8863369	Unknown	Heidelberg	52.02	3797226	96.43	3.52	0.06	0	127	0	215026	5027518	No result	No result
SRR8863370	316	Montevideo	52.14	3187134	92.59	7.38	0.02	0	96	0	210563	4705645	No result	No result
SRR8863371	Unknown	Senftenberg	52.03	3324164	97.55	2.42	0.03	0	225	0	119777	5197932	No result	No result
SRR8863374	217	Senftenberg	52.03	4206086	98.32	1.64	0.03	0	255	0	110303	5201282	No result	No result
SRR8863377	Unknown	Senftenberg	52.03	3682838	97.15	2.83	0.03	0	220	0	119777	5182015	No result	No result
SRR8866679	217	Senftenberg	52.02	5072876	96.93	3.04	0.03	0	233	0	122923	5159681	No result	No result
SRR9261107	15	Heidelberg	52.08	3933838	93.31	10.7	0	0	144	0	198896	5038668	No result	No result
