# Supplementary material for: Dynamics of Salmonella enterica and antimicrobial resistance in the Brazilian poultry industry and global impacts on public health
Source: PLoS Genet. 2022 Jun 2;18(6):e1010174. doi: 10.1371/journal.pgen.1010174 (PMC9162342; doi:10.1371/journal.pgen.1010174)
Supplement: S3 Table — (XLSX) [file pgen.1010174.s003.xlsx]

## Sheet: Sheet1
ID	Accession	Name	Serovar	MLST	Collection Year	Collection Month	Collection day	Source Niche	Source Type	Source Details	Country	Region	Travel	Source Lab	HC0 (indistinguishable)	HC2	HC5	HC10	HC20	HC50	HC100	HC200	HC400	HC900 (ceBG)	HC2000 (Super-lineage)	HC2600	HC2850 (subsp.)
ERR029011		08721532688-sc-2010-09-29-985821	Minnesota	548	NA	NA	NA	NA	NA	NA	NA	NA	NA	SC	14985	14985	14985	14985	14985	14985	14985	313	313	313	313	2	2
ERR034167		D23734	Heidelberg	15	NA	NA	NA	NA	NA	NA	NA	NA	NA	The Wellcome Trust Sanger Institute	29500	29500	29500	29500	29500	29484	536	536	536	536	2	2	2
ERR1948282		MS170057	Minnesota	548	2017	NA	NA	Human	Human	Homo sapiens; human	Ireland	NA	NA	University Hospital Galway	69393	69393	69393	69393	69393	69393	23723	313	313	313	313	2	2
ERR212540		Ke312-sc-2012-07-27T11:52:28Z-1458211	Heidelberg	2071	NA	NA	NA	NA	NA	NA	NA	NA	NA	The Wellcome Trust Sanger Institute	29989	29989	29989	29989	29989	29989	7409	536	536	536	2	2	2
ERR212581		Ke396-sc-2012-07-27T11:53:02Z-1458252	Heidelberg	15	NA	NA	NA	NA	NA	NA	NA	NA	NA	The Wellcome Trust Sanger Institute	30058	30058	30058	30058	30058	30058	536	536	536	536	2	2	2
ERR212629		Ke444-sc-2012-07-27T11:53:41Z-1458300	Heidelberg	15	NA	NA	NA	NA	NA	NA	NA	NA	NA	The Wellcome Trust Sanger Institute	30130	30130	30130	30130	30130	30130	536	536	536	536	2	2	2
ERR217432		Ke148-sc-2012-07-27T11:51:30Z-1458140	Heidelberg	15	NA	NA	NA	NA	NA	NA	NA	NA	NA	The Wellcome Trust Sanger Institute	30303	30303	30303	30303	30303	7055	536	536	536	536	2	2	2
ERR217441		Ke167-sc-2012-07-27T11:51:37Z-1458149	Heidelberg	15	NA	NA	NA	NA	NA	NA	NA	NA	NA	The Wellcome Trust Sanger Institute	30321	30321	30321	30321	30321	30321	536	536	536	536	2	2	2
ERR2204173		UGBUC832	Heidelberg	15	2011	NA	NA	Food	Unspecified Meat	Broiler meat	Colombia	NA	NA	UTRECHT UNIVERSITY	109873	109873	109873	109873	109873	536	536	536	536	536	2	2	2
ERR2204175		UGCUC867	Heidelberg	15	2011	NA	NA	Food	Unspecified Meat	Broiler meat	Colombia	NA	NA	UTRECHT UNIVERSITY	109891	109891	109891	109891	109891	536	536	536	536	536	2	2	2
ERR2204194		FVAL369	Heidelberg	15	2013	NA	NA	Poultry	Poultry	Broiler slaughterhouse	Colombia	NA	NA	UTRECHT UNIVERSITY	109899	109899	109899	109863	109860	536	536	536	536	536	2	2	2
ERR2525479		eb9dea40-e94c-11e6-874d-3c4a9275d6c8	Heidelberg	15	NA	NA	NA	NA	NA	NA	NA	NA	NA	SC	117325	117325	117325	117325	117325	7055	536	536	536	536	2	2	2
ERR2799218		169764ae-62f3-11e7-9c3d-3c4a9275d6c8	Heidelberg	15	NA	NA	NA	NA	NA	NA	NA	NA	NA	Wellcome Sanger Institute	144377	144377	144377	144377	144377	5322	536	536	536	536	2	2	2
ERR2808718		46	Heidelberg	15	2014	NA	NA	Human	Human	Homo sapiens; feces	Netherlands	NA	NA	RIVM - National Institute for Public Health and the Environment	157590	157590	157590	157590	157590	7055	536	536	536	536	2	2	2
ERR2808719		47	Heidelberg	15	2014	NA	NA	Poultry	Poultry	Broiler chicken; food	Brazil	NA	NA	RIVM - National Institute for Public Health and the Environment	157589	157589	151607	71839	71839	536	536	536	536	536	2	2	2
ERR2808732		8	Minnesota	548	2010	NA	NA	Poultry	Poultry	Broiler chicken; food	Netherlands	NA	NA	RIVM - National Institute for Public Health and the Environment	157576	157576	157576	110796	110796	110796	481	313	313	313	313	2	2
ERR304805		ASERH113784-sc-2013-02-28T11:34:22Z-1570902	Heidelberg	15	NA	NA	NA	NA	NA	NA	NA	NA	NA	The Wellcome Trust Sanger Institute	12643	12643	12643	12643	12643	1508	1508	1508	1508	536	2	2	2
ERR3332657		f8b0c720-e94c-11e6-874d-3c4a9275d6c8	Heidelberg	15	NA	NA	NA	NA	NA	NA	NA	NA	NA	Wellcome Sanger Institute	181679	181679	181679	181679	181679	30130	536	536	536	536	2	2	2
ERR338144		114TY	Heidelberg	15	NA	NA	NA	NA	NA	NA	NA	NA	NA	The Wellcome Trust Sanger Institute	34140	34140	34140	34140	34140	9068	536	536	536	536	2	2	2
ERR3420975		102517-21	Heidelberg	15	2011	08	17	Poultry	Poultry	Gallus gallus	Brazil	Paraná	NA	Netherlands Food and Consumer Product Safety Authority	190676	190676	157202	107378	29133	536	536	536	536	536	2	2	2
ERR3420976		102517-22	Heidelberg	15	2011	07	22	Poultry	Poultry	Gallus gallus	Brazil	Paraná	NA	Netherlands Food and Consumer Product Safety Authority	190722	190722	190722	107378	29133	536	536	536	536	536	2	2	2
ERR3420977		102517-23	Heidelberg	15	2012	03	08	Poultry	Poultry	Gallus gallus	Brazil	Paraná	NA	Netherlands Food and Consumer Product Safety Authority	190729	190729	190729	107378	29133	536	536	536	536	536	2	2	2
ERR3420978		102517-24	Heidelberg	15	2012	11	07	Poultry	Poultry	Gallus gallus	Brazil	Paraná	NA	Netherlands Food and Consumer Product Safety Authority	190730	190730	157202	107378	29133	536	536	536	536	536	2	2	2
ERR3420981		102517-25	Heidelberg	15	2012	12	27	Poultry	Poultry	Gallus gallus	Brazil	Paraná	NA	Netherlands Food and Consumer Product Safety Authority	190679	190679	190679	107378	29133	536	536	536	536	536	2	2	2
ERR3420982		102517-26	Heidelberg	15	2013	03	12	Poultry	Poultry	Gallus gallus	Brazil	Paraná	NA	Netherlands Food and Consumer Product Safety Authority	190719	190719	157202	107378	29133	536	536	536	536	536	2	2	2
ERR3420983		102517-27	Heidelberg	15	2013	03	13	Poultry	Poultry	Gallus gallus	Brazil	Paraná	NA	Netherlands Food and Consumer Product Safety Authority	190728	190728	190728	107378	29133	536	536	536	536	536	2	2	2
ERR3420984		102517-28	Heidelberg	15	2013	03	13	Poultry	Poultry	Gallus gallus	Brazil	Paraná	NA	Netherlands Food and Consumer Product Safety Authority	190720	190720	190720	107378	29133	536	536	536	536	536	2	2	2
ERR3420985		102517-29	Heidelberg	15	2013	03	13	Poultry	Poultry	Gallus gallus	Brazil	Paraná	NA	Netherlands Food and Consumer Product Safety Authority	190765	190765	167308	107378	29133	536	536	536	536	536	2	2	2
ERR3420986		102517-30	Heidelberg	15	2013	04	17	Poultry	Poultry	Gallus gallus	Brazil	Paraná	NA	Netherlands Food and Consumer Product Safety Authority	190935	190935	167308	107378	29133	536	536	536	536	536	2	2	2
ERR3420987		102517-31	Heidelberg	15	2013	04	16	Poultry	Poultry	Gallus gallus	Brazil	Paraná	NA	Netherlands Food and Consumer Product Safety Authority	190826	190826	190826	107378	29133	536	536	536	536	536	2	2	2
ERR3420988		102517-32	Heidelberg	15	2013	08	05	Poultry	Poultry	Gallus gallus	Brazil	Santa Catarina	NA	Netherlands Food and Consumer Product Safety Authority	190821	190821	190821	56337	29133	536	536	536	536	536	2	2	2
ERR3420989		102517-33	Heidelberg	15	2013	08	07	Poultry	Poultry	Gallus gallus	Brazil	Santa Catarina	NA	Netherlands Food and Consumer Product Safety Authority	177223	107454	107454	107454	29133	536	536	536	536	536	2	2	2
ERR3420990		102517-34	Heidelberg	15	2013	09	06	Poultry	Poultry	Gallus gallus	Brazil	Paraná	NA	Netherlands Food and Consumer Product Safety Authority	190675	190675	190675	190675	29133	536	536	536	536	536	2	2	2
ERR3420991		102517-35	Heidelberg	15	2013	10	02	Poultry	Poultry	Gallus gallus	Brazil	Santa Catarina	NA	Netherlands Food and Consumer Product Safety Authority	190681	190681	190681	56337	29133	536	536	536	536	536	2	2	2
ERR3420992		102517-36	Heidelberg	15	2013	12	04	Poultry	Poultry	Gallus gallus	Brazil	Santa Catarina	NA	Netherlands Food and Consumer Product Safety Authority	177223	107454	107454	107454	29133	536	536	536	536	536	2	2	2
ERR3420993		102517-37	Heidelberg	15	2014	01	30	Poultry	Poultry	Gallus gallus	Brazil	Santa Catarina	NA	Netherlands Food and Consumer Product Safety Authority	190696	190696	190696	107378	29133	536	536	536	536	536	2	2	2
ERR3420994		102517-38	Heidelberg	15	2014	02	27	Poultry	Poultry	Gallus gallus	Brazil	Santa Catarina	NA	Netherlands Food and Consumer Product Safety Authority	190721	190694	190694	107378	29133	536	536	536	536	536	2	2	2
ERR3420995		102517-39	Heidelberg	15	2014	05	13	Poultry	Poultry	Gallus gallus	Brazil	Santa Catarina	NA	Netherlands Food and Consumer Product Safety Authority	56337	56337	56337	56337	29133	536	536	536	536	536	2	2	2
ERR3420996		102637-001-001	Heidelberg	15	2011	10	28	Poultry	Poultry	Gallus gallus	Brazil	Paraná	NA	Netherlands Food and Consumer Product Safety Authority	190718	190718	190718	107378	29133	536	536	536	536	536	2	2	2
ERR3420997		102637-001-002	Heidelberg	15	2013	03	14	Poultry	Poultry	Gallus gallus	Brazil	Paraná	NA	Netherlands Food and Consumer Product Safety Authority	190716	190716	190716	107378	29133	536	536	536	536	536	2	2	2
ERR3420998		102637-001-003	Heidelberg	15	2013	04	24	Poultry	Poultry	Gallus gallus	Brazil	Paraná	NA	Netherlands Food and Consumer Product Safety Authority	190726	190726	190726	107454	29133	536	536	536	536	536	2	2	2
ERR3420999		102637-001-004	Heidelberg	15	2013	05	28	Poultry	Poultry	Gallus gallus	Brazil	Paraná	NA	Netherlands Food and Consumer Product Safety Authority	190723	190723	190703	107378	29133	536	536	536	536	536	2	2	2
ERR3421000		102637-001-005	Heidelberg	15	2013	12	18	Poultry	Poultry	Gallus gallus	Brazil	Santa Catarina	NA	Netherlands Food and Consumer Product Safety Authority	177223	107454	107454	107454	29133	536	536	536	536	536	2	2	2
ERR3421001		102637-001-006	Heidelberg	15	2012	03	16	Poultry	Poultry	Gallus gallus	Brazil	Paraná	NA	Netherlands Food and Consumer Product Safety Authority	190715	190715	190715	107378	29133	536	536	536	536	536	2	2	2
ERR3421002		102637-001-007	Heidelberg	15	2013	04	22	Poultry	Poultry	Gallus gallus	Brazil	Paraná	NA	Netherlands Food and Consumer Product Safety Authority	190717	190717	190717	190717	29133	536	536	536	536	536	2	2	2
ERR3421003		102637-001-008	Heidelberg	15	2013	07	11	Poultry	Poultry	Gallus gallus	Brazil	Paraná	NA	Netherlands Food and Consumer Product Safety Authority	190724	190724	157202	107378	29133	536	536	536	536	536	2	2	2
ERR3421005		102637-001-010	Heidelberg	15	2013	03	22	Poultry	Poultry	Gallus gallus	Brazil	Paraná	NA	Netherlands Food and Consumer Product Safety Authority	190711	190711	190711	107378	29133	536	536	536	536	536	2	2	2
ERR3421007		102637-001-012	Heidelberg	15	2013	06	28	Poultry	Poultry	Gallus gallus	Brazil	Santa Catarina	NA	Netherlands Food and Consumer Product Safety Authority	190681	190681	190681	56337	29133	536	536	536	536	536	2	2	2
ERR3421009		102637-001-014	Heidelberg	15	2012	03	19	Poultry	Poultry	Gallus gallus	Brazil	Paraná	NA	Netherlands Food and Consumer Product Safety Authority	190708	190708	190708	107378	29133	536	536	536	536	536	2	2	2
ERR3421010		102637-001-015	Heidelberg	15	2013	04	22	Poultry	Poultry	Gallus gallus	Brazil	Paraná	NA	Netherlands Food and Consumer Product Safety Authority	190933	190933	190703	107378	29133	536	536	536	536	536	2	2	2
ERR3421011		102637-001-016	Heidelberg	15	2013	09	13	Poultry	Poultry	Gallus gallus	Brazil	Santa Catarina	NA	Netherlands Food and Consumer Product Safety Authority	190681	190681	190681	56337	29133	536	536	536	536	536	2	2	2
ERR3421012		102637-001-017	Heidelberg	15	2012	11	05	Poultry	Poultry	Gallus gallus	Brazil	Paraná	NA	Netherlands Food and Consumer Product Safety Authority	190712	190712	190712	107378	29133	536	536	536	536	536	2	2	2
ERR3421013		102637-001-018	Heidelberg	15	2013	03	22	Poultry	Poultry	Gallus gallus	Brazil	Paraná	NA	Netherlands Food and Consumer Product Safety Authority	190710	190710	190710	190710	29133	536	536	536	536	536	2	2	2
ERR3421014		102637-001-019	Heidelberg	15	2013	05	03	Poultry	Poultry	Gallus gallus	Brazil	Paraná	NA	Netherlands Food and Consumer Product Safety Authority	190713	190713	190713	107378	29133	536	536	536	536	536	2	2	2
ERR3421016		102637-001-020	Heidelberg	4632	2013	07	16	Poultry	Poultry	Gallus gallus	Brazil	Santa Catarina	NA	Netherlands Food and Consumer Product Safety Authority	112582	112582	112582	112582	558	536	536	536	536	536	2	2	2
ERR3421018		102637-001-022	Heidelberg	15	2012	03	23	Poultry	Poultry	Gallus gallus	Brazil	Paraná	NA	Netherlands Food and Consumer Product Safety Authority	190706	190689	157202	107378	29133	536	536	536	536	536	2	2	2
ERR3421019		102637-001-023	Heidelberg	15	2013	04	22	Poultry	Poultry	Gallus gallus	Brazil	Paraná	NA	Netherlands Food and Consumer Product Safety Authority	190707	190707	190707	107378	29133	536	536	536	536	536	2	2	2
ERR3421021		102637-001-025	Heidelberg	15	2012	11	07	Poultry	Poultry	Gallus gallus	Brazil	Paraná	NA	Netherlands Food and Consumer Product Safety Authority	190704	190704	157202	107378	29133	536	536	536	536	536	2	2	2
ERR3421022		102637-001-026	Heidelberg	15	2013	03	22	Poultry	Poultry	Gallus gallus	Brazil	Paraná	NA	Netherlands Food and Consumer Product Safety Authority	190702	190702	190690	190690	29133	536	536	536	536	536	2	2	2
ERR3421023		102637-001-027	Heidelberg	15	2013	05	04	Poultry	Poultry	Gallus gallus	Brazil	Paraná	NA	Netherlands Food and Consumer Product Safety Authority	190701	190701	190685	107378	29133	536	536	536	536	536	2	2	2
ERR3421024		102637-001-028	Heidelberg	15	2013	07	30	Poultry	Poultry	Gallus gallus	Brazil	Santa Catarina	NA	Netherlands Food and Consumer Product Safety Authority	177223	107454	107454	107454	29133	536	536	536	536	536	2	2	2
ERR3421025		102637-001-029	Heidelberg	15	2014	05	13	Poultry	Poultry	Gallus gallus	Brazil	Santa Catarina	NA	Netherlands Food and Consumer Product Safety Authority	190700	190681	190681	56337	29133	536	536	536	536	536	2	2	2
ERR3421027		102637-001-031	Heidelberg	15	2013	05	03	Poultry	Poultry	Gallus gallus	Brazil	Paraná	NA	Netherlands Food and Consumer Product Safety Authority	190703	190703	190703	107378	29133	536	536	536	536	536	2	2	2
ERR3421028		102637-001-032	Heidelberg	15	2014	01	30	Poultry	Poultry	Gallus gallus	Brazil	Santa Catarina	NA	Netherlands Food and Consumer Product Safety Authority	190696	190696	190696	107378	29133	536	536	536	536	536	2	2	2
ERR3421029		102637-001-033	Heidelberg	15	2012	12	27	Poultry	Poultry	Gallus gallus	Brazil	Paraná	NA	Netherlands Food and Consumer Product Safety Authority	190699	190699	167310	107378	29133	536	536	536	536	536	2	2	2
ERR3421031		102637-001-035	Heidelberg	15	2013	05	04	Poultry	Poultry	Gallus gallus	Brazil	Paraná	NA	Netherlands Food and Consumer Product Safety Authority	190689	190689	157202	107378	29133	536	536	536	536	536	2	2	2
ERR3421032		102637-001-036	Heidelberg	15	2013	08	07	Poultry	Poultry	Gallus gallus	Brazil	Santa Catarina	NA	Netherlands Food and Consumer Product Safety Authority	177223	107454	107454	107454	29133	536	536	536	536	536	2	2	2
ERR3421033		102637-001-037	Heidelberg	15	2014	05	13	Poultry	Poultry	Gallus gallus	Brazil	Santa Catarina	NA	Netherlands Food and Consumer Product Safety Authority	190694	190694	190694	107378	29133	536	536	536	536	536	2	2	2
ERR3421035		102637-001-039	Heidelberg	15	2013	05	04	Poultry	Poultry	Gallus gallus	Brazil	Paraná	NA	Netherlands Food and Consumer Product Safety Authority	190697	190697	157202	107378	29133	536	536	536	536	536	2	2	2
ERR3421036		102637-001-040	Heidelberg	15	2014	01	30	Poultry	Poultry	Gallus gallus	Brazil	Santa Catarina	NA	Netherlands Food and Consumer Product Safety Authority	190696	190696	190696	107378	29133	536	536	536	536	536	2	2	2
ERR3421037		102637-001-041	Heidelberg	15	2012	12	27	Poultry	Poultry	Gallus gallus	Brazil	Paraná	NA	Netherlands Food and Consumer Product Safety Authority	190687	190687	190687	107378	29133	536	536	536	536	536	2	2	2
ERR3421038		102637-001-042	Heidelberg	15	2013	03	22	Poultry	Poultry	Gallus gallus	Brazil	Paraná	NA	Netherlands Food and Consumer Product Safety Authority	190692	190692	190692	107378	29133	536	536	536	536	536	2	2	2
ERR3421040		102637-001-044	Heidelberg	15	2013	08	07	Poultry	Poultry	Gallus gallus	Brazil	Santa Catarina	NA	Netherlands Food and Consumer Product Safety Authority	177223	107454	107454	107454	29133	536	536	536	536	536	2	2	2
ERR3421041		102637-001-045	Heidelberg	15	2014	05	21	Poultry	Poultry	Gallus gallus	Brazil	Santa Catarina	NA	Netherlands Food and Consumer Product Safety Authority	190694	190694	190694	107378	29133	536	536	536	536	536	2	2	2
ERR3421042		102637-001-046	Heidelberg	15	2013	03	13	Poultry	Poultry	Gallus gallus	Brazil	Paraná	NA	Netherlands Food and Consumer Product Safety Authority	190685	190685	190685	107378	29133	536	536	536	536	536	2	2	2
ERR3421043		102637-001-047	Heidelberg	15	2013	05	08	Poultry	Poultry	Gallus gallus	Brazil	Paraná	NA	Netherlands Food and Consumer Product Safety Authority	190691	190691	107454	107454	29133	536	536	536	536	536	2	2	2
ERR3421044		102637-001-048	Heidelberg	15	2014	01	30	Poultry	Poultry	Gallus gallus	Brazil	Santa Catarina	NA	Netherlands Food and Consumer Product Safety Authority	190696	190696	190696	107378	29133	536	536	536	536	536	2	2	2
ERR3421045		102637-001-049	Heidelberg	15	2012	12	27	Poultry	Poultry	Gallus gallus	Brazil	Paraná	NA	Netherlands Food and Consumer Product Safety Authority	190695	190695	190695	107378	29133	536	536	536	536	536	2	2	2
ERR3421046		102637-001-051	Heidelberg	15	2013	05	07	Poultry	Poultry	Gallus gallus	Brazil	Paraná	NA	Netherlands Food and Consumer Product Safety Authority	190693	190693	107454	107454	29133	536	536	536	536	536	2	2	2
ERR3421047		102637-001-052	Heidelberg	15	2013	08	14	Poultry	Poultry	Gallus gallus	Brazil	Santa Catarina	NA	Netherlands Food and Consumer Product Safety Authority	190686	190686	190686	190686	29133	536	536	536	536	536	2	2	2
ERR3421048		102637-001-053	Heidelberg	15	2014	07	01	Poultry	Poultry	Gallus gallus	Brazil	Santa Catarina	NA	Netherlands Food and Consumer Product Safety Authority	190921	107454	107454	107454	29133	536	536	536	536	536	2	2	2
ERR3421049		102637-001-054	Heidelberg	15	2013	03	11	Poultry	Poultry	Gallus gallus	Brazil	Paraná	NA	Netherlands Food and Consumer Product Safety Authority	190931	190931	190931	107378	29133	536	536	536	536	536	2	2	2
ERR3421050		102637-001-055	Heidelberg	15	2013	05	10	Poultry	Poultry	Gallus gallus	Brazil	Paraná	NA	Netherlands Food and Consumer Product Safety Authority	190766	190683	190683	107378	29133	536	536	536	536	536	2	2	2
ERR3421051		102637-001-056	Heidelberg	15	2014	01	31	Poultry	Poultry	Gallus gallus	Brazil	Santa Catarina	NA	Netherlands Food and Consumer Product Safety Authority	190682	190682	190682	190682	29133	536	536	536	536	536	2	2	2
ERR3421052		102637-001-057	Heidelberg	15	2012	12	27	Poultry	Poultry	Gallus gallus	Brazil	Paraná	NA	Netherlands Food and Consumer Product Safety Authority	190756	190689	157202	107378	29133	536	536	536	536	536	2	2	2
ERR3421053		102637-001-058	Heidelberg	15	2013	03	29	Poultry	Poultry	Gallus gallus	Brazil	Paraná	NA	Netherlands Food and Consumer Product Safety Authority	190757	190757	190683	107378	29133	536	536	536	536	536	2	2	2
ERR3421054		102637-001-059	Heidelberg	15	2013	05	07	Poultry	Poultry	Gallus gallus	Brazil	Paraná	NA	Netherlands Food and Consumer Product Safety Authority	190683	190683	190683	107378	29133	536	536	536	536	536	2	2	2
ERR3421055		102637-001-060	Heidelberg	15	2013	08	27	Poultry	Poultry	Gallus gallus	Brazil	Santa Catarina	NA	Netherlands Food and Consumer Product Safety Authority	190825	190825	56342	56337	29133	536	536	536	536	536	2	2	2
ERR3421058		102637-001-064	Heidelberg	15	2014	02	07	Poultry	Poultry	Gallus gallus	Brazil	Santa Catarina	NA	Netherlands Food and Consumer Product Safety Authority	190748	157483	157483	107378	29133	536	536	536	536	536	2	2	2
ERR3421059		102637-001-065	Heidelberg	15	2013	03	13	Poultry	Poultry	Gallus gallus	Brazil	Paraná	NA	Netherlands Food and Consumer Product Safety Authority	190764	190720	190720	107378	29133	536	536	536	536	536	2	2	2
ERR3421060		102637-001-066	Heidelberg	15	2013	04	09	Poultry	Poultry	Gallus gallus	Brazil	Paraná	NA	Netherlands Food and Consumer Product Safety Authority	190929	190929	157202	107378	29133	536	536	536	536	536	2	2	2
ERR3421061		102637-001-067	Heidelberg	15	2013	05	07	Poultry	Poultry	Gallus gallus	Brazil	Paraná	NA	Netherlands Food and Consumer Product Safety Authority	190758	190689	157202	107378	29133	536	536	536	536	536	2	2	2
ERR3421062		102637-001-068	Heidelberg	15	2013	11	19	Poultry	Poultry	Gallus gallus	Brazil	Santa Catarina	NA	Netherlands Food and Consumer Product Safety Authority	190920	157208	151607	71839	71839	536	536	536	536	536	2	2	2
ERR3421063		102637-001-069	Heidelberg	15	2014	12	18	Poultry	Poultry	Gallus gallus	Brazil	Santa Catarina	NA	Netherlands Food and Consumer Product Safety Authority	190930	190930	56342	56337	29133	536	536	536	536	536	2	2	2
ERR3421064		102637-001-070	Heidelberg	15	2013	03	22	Poultry	Poultry	Gallus gallus	Brazil	Paraná	NA	Netherlands Food and Consumer Product Safety Authority	190932	190932	190932	190932	29133	536	536	536	536	536	2	2	2
ERR3421065		102637-001-071	Heidelberg	15	2013	05	28	Poultry	Poultry	Gallus gallus	Brazil	Paraná	NA	Netherlands Food and Consumer Product Safety Authority	190763	190763	190763	107378	29133	536	536	536	536	536	2	2	2
ERR3421066		102637-001-072	Heidelberg	15	2014	02	07	Poultry	Poultry	Gallus gallus	Brazil	Santa Catarina	NA	Netherlands Food and Consumer Product Safety Authority	190767	157483	157483	107378	29133	536	536	536	536	536	2	2	2
ERR3421067		102637-001-073	Heidelberg	15	2013	03	13	Poultry	Poultry	Gallus gallus	Brazil	Paraná	NA	Netherlands Food and Consumer Product Safety Authority	190754	190754	190754	107378	29133	536	536	536	536	536	2	2	2
ERR3421068		102637-001-074	Heidelberg	15	2013	04	09	Poultry	Poultry	Gallus gallus	Brazil	Paraná	NA	Netherlands Food and Consumer Product Safety Authority	190759	190759	190759	107378	29133	536	536	536	536	536	2	2	2
ERR3421069		102637-001-075	Heidelberg	15	2013	05	08	Poultry	Poultry	Gallus gallus	Brazil	Paraná	NA	Netherlands Food and Consumer Product Safety Authority	190749	190690	190690	190690	29133	536	536	536	536	536	2	2	2
ERR3421070		102637-001-076	Heidelberg	15	2013	11	27	Poultry	Poultry	Gallus gallus	Brazil	Santa Catarina	NA	Netherlands Food and Consumer Product Safety Authority	190928	190681	190681	56337	29133	536	536	536	536	536	2	2	2
ERR3421072		102637-001-078	Heidelberg	15	2013	03	29	Poultry	Poultry	Gallus gallus	Brazil	Paraná	NA	Netherlands Food and Consumer Product Safety Authority	190925	190925	190925	107378	29133	536	536	536	536	536	2	2	2
ERR3421073		102637-001-079	Heidelberg	15	2013	06	07	Poultry	Poultry	Gallus gallus	Brazil	Paraná	NA	Netherlands Food and Consumer Product Safety Authority	190751	190751	190751	107378	29133	536	536	536	536	536	2	2	2
ERR3421074		102637-001-080	Heidelberg	15	2014	02	NA	Poultry	Poultry	Gallus gallus	Brazil	Santa Catarina	NA	Netherlands Food and Consumer Product Safety Authority	190748	157483	157483	107378	29133	536	536	536	536	536	2	2	2
ERR3421075		102637-001-081	Heidelberg	15	2013	03	13	Poultry	Poultry	Gallus gallus	Brazil	Paraná	NA	Netherlands Food and Consumer Product Safety Authority	190761	190761	190761	190761	29133	536	536	536	536	536	2	2	2
ERR3421076		102637-001-082	Heidelberg	15	2013	04	23	Poultry	Poultry	Gallus gallus	Brazil	Santa Catarina	NA	Netherlands Food and Consumer Product Safety Authority	190721	190694	190694	107378	29133	536	536	536	536	536	2	2	2
ERR3421077		102637-001-083	Heidelberg	15	2013	05	08	Poultry	Poultry	Gallus gallus	Brazil	Paraná	NA	Netherlands Food and Consumer Product Safety Authority	190749	190690	190690	190690	29133	536	536	536	536	536	2	2	2
ERR3421078		102637-001-084	Heidelberg	15	2013	12	04	Poultry	Poultry	Gallus gallus	Brazil	Santa Catarina	NA	Netherlands Food and Consumer Product Safety Authority	190681	190681	190681	56337	29133	536	536	536	536	536	2	2	2
ERR3421079		102637-001-085	Heidelberg	15	2011	06	08	Poultry	Poultry	Gallus gallus	Brazil	Paraná	NA	Netherlands Food and Consumer Product Safety Authority	190824	190824	190824	107378	29133	536	536	536	536	536	2	2	2
ERR3421080		102637-001-086	Heidelberg	15	2013	03	30	Poultry	Poultry	Gallus gallus	Brazil	Paraná	NA	Netherlands Food and Consumer Product Safety Authority	190762	190762	190685	107378	29133	536	536	536	536	536	2	2	2
ERR3421081		102637-001-087	Heidelberg	15	2013	06	24	Poultry	Poultry	Gallus gallus	Brazil	Paraná	NA	Netherlands Food and Consumer Product Safety Authority	190924	190924	190720	107378	29133	536	536	536	536	536	2	2	2
ERR3421082		102637-001-088	Heidelberg	15	2014	02	07	Poultry	Poultry	Gallus gallus	Brazil	Santa Catarina	NA	Netherlands Food and Consumer Product Safety Authority	190748	157483	157483	107378	29133	536	536	536	536	536	2	2	2
ERR3421083		102637-001-089	Heidelberg	15	2013	03	14	Poultry	Poultry	Gallus gallus	Brazil	Paraná	NA	Netherlands Food and Consumer Product Safety Authority	190755	190755	190755	107378	29133	536	536	536	536	536	2	2	2
ERR3421084		102637-001-090	Heidelberg	15	2013	04	23	Poultry	Poultry	Gallus gallus	Brazil	Paraná	NA	Netherlands Food and Consumer Product Safety Authority	190760	190760	190760	107378	29133	536	536	536	536	536	2	2	2
ERR3421085		102637-001-091	Heidelberg	15	2013	05	15	Poultry	Poultry	Gallus gallus	Brazil	Paraná	NA	Netherlands Food and Consumer Product Safety Authority	190750	190750	190683	107378	29133	536	536	536	536	536	2	2	2
ERR3421086		102637-001-092	Heidelberg	15	2013	12	04	Poultry	Poultry	Gallus gallus	Brazil	Santa Catarina	NA	Netherlands Food and Consumer Product Safety Authority	190681	190681	190681	56337	29133	536	536	536	536	536	2	2	2
ERR3421087		102637-001-094	Heidelberg	15	2013	04	09	Poultry	Poultry	Gallus gallus	Brazil	Paraná	NA	Netherlands Food and Consumer Product Safety Authority	190744	190744	190744	107378	29133	536	536	536	536	536	2	2	2
ERR3421089		102637-001-096	Heidelberg	15	2014	02	21	Poultry	Poultry	Gallus gallus	Brazil	Paraná	NA	Netherlands Food and Consumer Product Safety Authority	190923	190923	190923	157427	157427	536	536	536	536	536	2	2	2
ERR3421091		102637-002-002	Heidelberg	15	2014	05	13	Poultry	Poultry	Gallus gallus	Brazil	Santa Catarina	NA	Netherlands Food and Consumer Product Safety Authority	190746	56337	56337	56337	29133	536	536	536	536	536	2	2	2
ERR3421092		102637-002-003	Heidelberg	15	2014	05	13	Poultry	Poultry	Gallus gallus	Brazil	Santa Catarina	NA	Netherlands Food and Consumer Product Safety Authority	56342	56342	56342	56337	29133	536	536	536	536	536	2	2	2
ERR3421093		102757-001-009	Heidelberg	15	2013	03	22	Poultry	Poultry	Gallus gallus	Brazil	Paraná	NA	Netherlands Food and Consumer Product Safety Authority	190747	190747	190722	107378	29133	536	536	536	536	536	2	2	2
ERR3421094		102757-001-010	Heidelberg	15	2013	04	15	Poultry	Poultry	Gallus gallus	Brazil	Paraná	NA	Netherlands Food and Consumer Product Safety Authority	190922	190922	190922	107378	29133	536	536	536	536	536	2	2	2
ERR3421095		102757-001-011	Heidelberg	15	2013	04	22	Poultry	Poultry	Gallus gallus	Brazil	Paraná	NA	Netherlands Food and Consumer Product Safety Authority	190926	190926	190926	107378	29133	536	536	536	536	536	2	2	2
ERR3421096		102757-001-012	Heidelberg	15	2013	05	08	Poultry	Poultry	Gallus gallus	Brazil	Paraná	NA	Netherlands Food and Consumer Product Safety Authority	190743	190743	157202	107378	29133	536	536	536	536	536	2	2	2
ERR3421097		102757-001-013	Heidelberg	15	2013	05	13	Poultry	Poultry	Gallus gallus	Brazil	Paraná	NA	Netherlands Food and Consumer Product Safety Authority	190741	190741	190741	107378	29133	536	536	536	536	536	2	2	2
ERR3421099		102757-001-015	Heidelberg	15	2014	05	13	Poultry	Poultry	Gallus gallus	Brazil	Santa Catarina	NA	Netherlands Food and Consumer Product Safety Authority	190739	190739	190739	151592	29133	536	536	536	536	536	2	2	2
ERR3421100		102757-001-016	Heidelberg	15	2014	05	21	Poultry	Poultry	Gallus gallus	Brazil	Santa Catarina	NA	Netherlands Food and Consumer Product Safety Authority	190737	190737	157483	107378	29133	536	536	536	536	536	2	2	2
ERR3421101		102757-001-017	Heidelberg	15	2014	05	21	Poultry	Poultry	Gallus gallus	Brazil	Santa Catarina	NA	Netherlands Food and Consumer Product Safety Authority	190737	190737	157483	107378	29133	536	536	536	536	536	2	2	2
ERR3421102		102757-001-018	Heidelberg	15	2014	5	28	Poultry	Poultry	Gallus gallus	Brazil	Santa Catarina	NA	Netherlands Food and Consumer Product Safety Authority	190737	190737	157483	107378	29133	536	536	536	536	536	2	2	2
ERR3421103		102757-001-019	Heidelberg	15	2014	05	28	Poultry	Poultry	Gallus gallus	Brazil	Santa Catarina	NA	Netherlands Food and Consumer Product Safety Authority	157589	157589	151607	71839	71839	536	536	536	536	536	2	2	2
ERR3421104		102757-001-020	Heidelberg	15	2014	06	03	Poultry	Poultry	Gallus gallus	Brazil	Santa Catarina	NA	Netherlands Food and Consumer Product Safety Authority	190742	190742	151607	71839	71839	536	536	536	536	536	2	2	2
ERR3421105		102757-001-021	Heidelberg	15	2014	07	08	Poultry	Poultry	Gallus gallus	Brazil	Santa Catarina	NA	Netherlands Food and Consumer Product Safety Authority	190745	190745	190745	107378	29133	536	536	536	536	536	2	2	2
ERR3421110		102757-001-026	Heidelberg	15	2015	07	08	Poultry	Poultry	Gallus gallus	Brazil	Santa Catarina	NA	Netherlands Food and Consumer Product Safety Authority	190736	107454	107454	107454	29133	536	536	536	536	536	2	2	2
ERR3651382		Se-S1035-18	Minnesota	548	2018	NA	NA	Food	ND/Others	Food	Portugal	NA	NA	NATIONAL INSTITUTE OF HEALTH DR. RICARDO JORGE	214246	214246	214246	214246	24669	24669	7227	313	313	313	313	2	2
ERR3651385		Se-S1109-18	Minnesota	548	2018	NA	NA	Food	ND/Others	Food	Portugal	NA	NA	NATIONAL INSTITUTE OF HEALTH DR. RICARDO JORGE	214244	214244	129702	24669	24669	24669	7227	313	313	313	313	2	2
ERR3651391		Se-345-12	Minnesota	548	2012	NA	NA	Food	ND/Others	Food	Portugal	NA	NA	NATIONAL INSTITUTE OF HEALTH DR. RICARDO JORGE	214254	214254	214254	214254	24669	24669	7227	313	313	313	313	2	2
ERR3651394		Se-69-13	Minnesota	548	2013	NA	NA	Food	ND/Others	Food	Portugal	NA	NA	NATIONAL INSTITUTE OF HEALTH DR. RICARDO JORGE	214268	214268	214268	127810	24669	24669	7227	313	313	313	313	2	2
ERR3651395		Se-58-14	Minnesota	548	2014	NA	NA	Food	ND/Others	Food	Portugal	NA	NA	NATIONAL INSTITUTE OF HEALTH DR. RICARDO JORGE	214272	214272	214272	214272	24669	24669	7227	313	313	313	313	2	2
ERR3651408		Se-71-13	Minnesota	7558	2013	NA	NA	Food	ND/Others	Food	Portugal	NA	NA	NATIONAL INSTITUTE OF HEALTH DR. RICARDO JORGE	214250	214250	214250	214250	214250	24669	7227	313	313	313	313	2	2
ERR387711		KeN90	Heidelberg	15	NA	NA	NA	NA	NA	NA	NA	NA	NA	The Wellcome Trust Sanger Institute	37410	37410	37410	37410	37410	37410	536	536	536	536	2	2	2
ERR387719		KeN151	Heidelberg	2071	NA	NA	NA	NA	NA	NA	NA	NA	NA	The Wellcome Trust Sanger Institute	37417	37417	37417	37417	37417	37417	7409	536	536	536	2	2	2
ERR460378		8340_10H-sc-1771684	Heidelberg	15	NA	NA	NA	NA	NA	NA	NA	NA	NA	The Wellcome Trust Sanger Institute	37963	37963	37963	37963	37963	1508	1508	1508	1508	536	2	2	2
ERR467123		8609_10H-sc-1771685	Heidelberg	15	NA	NA	NA	NA	NA	NA	NA	NA	NA	The Wellcome Trust Sanger Institute	37991	37991	37991	37991	37991	1508	1508	1508	1508	536	2	2	2
SRR10006876		790524	Minnesota	548	2019	8	NA	Human	Human	Homo sapiens; human	United Kingdom	NA	NA	Public Health England	198782	198782	198782	198782	7004	7004	7004	313	313	313	313	2	2
SRR10019162		793705	Heidelberg	15	2019	8	NA	Food	ND/Others	food	United Kingdom	NA	NA	Public Health England	199525	199525	199525	199525	29133	536	536	536	536	536	2	2	2
SRR10036862		795358	Minnesota	548	2019	8	NA	Human	Human	Homo sapiens; human	United Kingdom	NA	NA	Public Health England	199861	196148	196148	196148	196148	356	356	313	313	313	313	2	2
SRR10062932		797621	Heidelberg	15	2019	8	NA	Food	ND/Others	food	United Kingdom	NA	NA	Public Health England	200376	200274	180039	71213	71213	536	536	536	536	536	2	2	2
SRR10062999		797619	Heidelberg	15	2019	8	NA	Food	ND/Others	food	United Kingdom	NA	NA	Public Health England	200274	200274	180039	71213	71213	536	536	536	536	536	2	2	2
SRR10063006		797622	Heidelberg	15	2019	8	NA	Food	ND/Others	food	United Kingdom	NA	NA	Public Health England	200527	200527	200527	200527	29133	536	536	536	536	536	2	2	2
SRR10063011		797620	Heidelberg	15	2019	8	NA	Food	ND/Others	food	United Kingdom	NA	NA	Public Health England	200390	200274	180039	71213	71213	536	536	536	536	536	2	2	2
SRR10096454		801146	Heidelberg	15	2019	8	NA	Food	ND/Others	food	United Kingdom	NA	NA	Public Health England	201179	178468	178468	178468	29133	536	536	536	536	536	2	2	2
SRR10096511		801147	Heidelberg	15	2019	8	NA	Food	ND/Others	food	United Kingdom	NA	NA	Public Health England	201179	178468	178468	178468	29133	536	536	536	536	536	2	2	2
SRR10100111		801148	Heidelberg	15	2019	8	NA	Food	ND/Others	food	United Kingdom	NA	NA	Public Health England	201179	178468	178468	178468	29133	536	536	536	536	536	2	2	2
SRR10108439		801140	Minnesota	548	2019	8	NA	Food	ND/Others	food	United Kingdom	NA	NA	Public Health England	201276	201276	201276	201276	24669	24669	7227	313	313	313	313	2	2
SRR10119084		801145	Minnesota	548	2019	8	NA	Food	ND/Others	food	United Kingdom	NA	NA	Public Health England	201276	201276	201276	201276	24669	24669	7227	313	313	313	313	2	2
SRR10126635		FSIS11924522	Heidelberg	15	2019	NA	NA	Livestock	Swine	animal-swine-market swine	United States	Indiana	NA	USDA FSIS	201747	201747	201747	201747	201747	536	536	536	536	536	2	2	2
SRR10133379		804344	Heidelberg	15	2019	9	NA	Human	Human	Homo sapiens; human	United Kingdom	NA	NA	Public Health England	201992	201992	201992	201992	20704	5699	5699	536	536	536	2	2	2
SRR10133382		804488	Minnesota	548	2019	9	NA	Food	ND/Others	food	United Kingdom	NA	NA	Public Health England	201989	201973	201973	201973	24669	24669	7227	313	313	313	313	2	2
SRR10133415		804492	Minnesota	548	2019	9	NA	Food	ND/Others	food	United Kingdom	NA	NA	Public Health England	201973	201973	201973	201973	24669	24669	7227	313	313	313	313	2	2
SRR10139599		804491	Minnesota	548	2019	9	NA	Food	ND/Others	food	United Kingdom	NA	NA	Public Health England	201989	201973	201973	201973	24669	24669	7227	313	313	313	313	2	2
SRR10139613		804489	Minnesota	548	2019	9	NA	Food	ND/Others	food	United Kingdom	NA	NA	Public Health England	201989	201973	201973	201973	24669	24669	7227	313	313	313	313	2	2
SRR10139614		804490	Minnesota	548	2019	9	NA	Food	ND/Others	food	United Kingdom	NA	NA	Public Health England	201973	201973	201973	201973	24669	24669	7227	313	313	313	313	2	2
SRR10218513		FSIS11924906	Heidelberg	15	2019	NA	NA	Livestock	Swine	Product-Raw-Ground, Comminuted or Otherwise Nonintact-Pork	United States	Florida	NA	USDA FSIS	203671	203671	203671	203671	203671	536	536	536	536	536	2	2	2
SRR10221996		810024	Heidelberg	15	2019	9	NA	Human	Human	Homo sapiens; human	United Kingdom	NA	NA	Public Health England	203748	203748	60741	60741	60741	5699	5699	536	536	536	2	2	2
SRR10228864		806291	Heidelberg	15	2019	9	NA	Human	Human	Homo sapiens; human	United Kingdom	NA	NA	Public Health England	203992	203992	203992	119085	119085	5322	536	536	536	536	2	2	2
SRR10232104		808030	Heidelberg	15	2019	9	NA	Human	Human	Homo sapiens; human	United Kingdom	NA	NA	Public Health England	204148	204148	204148	204148	204148	29484	536	536	536	536	2	2	2
SRR10235828		808848	Heidelberg	15	2019	9	NA	Human	Human	Homo sapiens; human	United Kingdom	NA	NA	Public Health England	204610	201992	201992	201992	20704	5699	5699	536	536	536	2	2	2
SRR10241475		PNCS001209	Heidelberg	15	2010	8	NA	Human	Human	Homo sapiens; stool	Canada	NA	NA	Public Health Agency of Canada	204601	204601	204601	204601	204601	536	536	536	536	536	2	2	2
SRR10247594		816227	Heidelberg	15	2019	9	NA	Human	Human	Homo sapiens; human	United Kingdom	NA	NA	Public Health England	206128	206128	206128	206128	558	536	536	536	536	536	2	2	2
SRR10247596		814348	Heidelberg	15	2019	9	NA	Food	ND/Others	food	United Kingdom	NA	NA	Public Health England	206130	206130	129700	129700	29133	536	536	536	536	536	2	2	2
SRR10254185		815521	Minnesota	548	2019	9	NA	Human	Human	Homo sapiens; human	United Kingdom	NA	NA	Public Health England	206201	206201	206201	206201	24669	24669	7227	313	313	313	313	2	2
SRR10254212		815537	Heidelberg	15	2019	9	NA	Human	Human	Homo sapiens; human	United Kingdom	NA	NA	Public Health England	206187	206187	206187	206187	206187	5322	536	536	536	536	2	2	2
SRR10270640		819004	Heidelberg	15	2019	10	NA	Food	ND/Others	food	United Kingdom	NA	NA	Public Health England	197247	197247	197247	136798	29133	536	536	536	536	536	2	2	2
SRR10270642		819003	Heidelberg	15	2019	10	NA	Food	ND/Others	food	United Kingdom	NA	NA	Public Health England	197247	197247	197247	136798	29133	536	536	536	536	536	2	2	2
SRR10317167		FSIS11924566	Minnesota	548	2019	NA	NA	Livestock	Bovine	comminuted beef	United States	Texas	NA	USDA FSIS	208105	208105	208105	208105	208105	42051	7227	313	313	313	313	2	2
SRR10326277		824461	Heidelberg	15	2019	10	NA	Human	Human	Homo sapiens; human	United Kingdom	NA	NA	Public Health England	208305	208305	208305	208305	20704	5699	5699	536	536	536	2	2	2
SRR1035558		FNW19E78	Minnesota	548	2010	2	NA	Environment	Plant	coconut strips, dehydrated	Mexico	NA	NA	Food and Drug Administration - Center for Food Safety and Applied Nutrition (US)	12869	12869	12869	12869	12869	356	356	313	313	313	313	2	2
SRR10381331		828967	Heidelberg	15	2019	10	NA	Human	Human	Homo sapiens; human	United Kingdom	NA	NA	Public Health England	209032	209032	209032	209032	209032	209032	536	536	536	536	2	2	2
SRR10382258		PNCS001014	Heidelberg	15	2009	6	NA	Human	Human	Homo sapiens	Canada	NA	NA	Public Health Agency of Canada	209095	209095	209095	209095	209095	5322	536	536	536	536	2	2	2
SRR10431738		835810	Minnesota	548	2019	11	NA	Human	Human	Homo sapiens; human	United Kingdom	NA	NA	Public Health England	214344	214344	214344	214344	214344	356	356	313	313	313	313	2	2
SRR1049690		FCC0100	Minnesota	548	2010	3	NA	Environment	Plant	hulled sesame	Guatemala	NA	NA	Food and Drug Administration - Center for Food Safety and Applied Nutrition (US)	13053	13053	13053	13053	13053	356	356	313	313	313	313	2	2
SRR10513392		841375	Minnesota	548	2019	11	NA	Human	Human	Homo sapiens; human	United Kingdom	NA	NA	Public Health England	216840	190375	190375	190375	190375	42021	14985	313	313	313	313	2	2
SRR10513402		841350	Heidelberg	15	2019	11	NA	Food	ND/Others	food	United Kingdom	NA	NA	Public Health England	216878	216878	216878	216878	29133	536	536	536	536	536	2	2	2
SRR10513437		841990	Heidelberg	15	2019	11	NA	Human	Human	Homo sapiens; human	United Kingdom	NA	NA	Public Health England	216886	216886	216886	216886	216886	216886	1508	1508	1508	536	2	2	2
SRR10519568		841894	Heidelberg	15	2019	11	NA	Food	ND/Others	food	United Kingdom	NA	NA	Public Health England	216878	216878	216878	216878	29133	536	536	536	536	536	2	2	2
SRR10519580		841895	Heidelberg	15	2019	11	NA	Food	ND/Others	food	United Kingdom	NA	NA	Public Health England	216878	216878	216878	216878	29133	536	536	536	536	536	2	2	2
SRR10542549		842918	Minnesota	548	2019	11	NA	Human	Human	Homo sapiens; human	United Kingdom	NA	NA	Public Health England	214344	214344	214344	214344	214344	356	356	313	313	313	313	2	2
SRR10561159		845728	Heidelberg	15	2019	11	NA	Human	Human	Homo sapiens; human	United Kingdom	NA	NA	Public Health England	217462	217462	217462	217462	217462	5699	5699	536	536	536	2	2	2
SRR10600351		850126	Minnesota	548	2019	11	NA	Human	Human	Homo sapiens; human	United Kingdom	NA	NA	Public Health England	218024	218024	218024	218024	24669	24669	7227	313	313	313	313	2	2
SRR1060651		IVB 588/24	Heidelberg	15	NA	NA	NA	NA	NA	NA	Thailand	NA	NA	University of California at Davis 100K Pathogen Genome Project	42321	42307	42307	42307	42307	1508	1508	1508	1508	536	2	2	2
SRR1060666		CDC B2487	Heidelberg	15	NA	NA	NA	Human	Human	Homo sapiens; human	United States	North Carolina	NA	University of California at Davis 100K Pathogen Genome Project	42309	42309	42309	42309	42309	5322	536	536	536	536	2	2	2
SRR1060669		IVB 7135/1990	Heidelberg	15	NA	NA	NA	NA	NA	NA	Israel	NA	NA	University of California at Davis 100K Pathogen Genome Project	42306	42306	42306	42306	42306	5322	536	536	536	536	2	2	2
SRR1060670		INSP 94	Heidelberg	1615	NA	NA	NA	Human	Human	Homo sapiens; human	Mexico	NA	NA	University of California at Davis 100K Pathogen Genome Project	42305	42305	42305	42305	42305	5322	536	536	536	536	2	2	2
SRR10666965		850017	Heidelberg	15	2019	11	NA	Human	Human	Homo sapiens; human	United Kingdom	NA	NA	Public Health England	218480	218480	218480	218480	218480	218480	536	536	536	536	2	2	2
SRR10667028		850855	Heidelberg	15	2019	11	NA	Food	ND/Others	food	United Kingdom	NA	NA	Public Health England	218479	216878	216878	216878	29133	536	536	536	536	536	2	2	2
SRR1067612		MDH-2013-00147	Heidelberg	15	2011	9	NA	Poultry	Poultry	ground turkey	United States	Minnesota	NA	Food and Drug Administration - Center for Food Safety and Applied Nutrition (US)	13097	13097	11382	11382	10442	536	536	536	536	536	2	2	2
SRR10719495		854880	Heidelberg	15	2019	12	NA	Human	Human	Homo sapiens; human	United Kingdom	NA	NA	Public Health England	220038	209011	209011	209011	209011	5699	5699	536	536	536	2	2	2
SRR10763789		859985	Heidelberg	15	2019	12	NA	Human	Human	Homo sapiens; human	United Kingdom	NA	NA	Public Health England	220359	220359	220359	220359	220359	220359	536	536	536	536	2	2	2
SRR10799781		861214	Heidelberg	15	2019	12	NA	Food	ND/Others	food	United Kingdom	NA	NA	Public Health England	220544	220544	220544	220544	29133	536	536	536	536	536	2	2	2
SRR10799794		861215	Heidelberg	15	2019	12	NA	Food	ND/Others	food	United Kingdom	NA	NA	Public Health England	220557	220544	220544	220544	29133	536	536	536	536	536	2	2	2
SRR10799803		861218	Heidelberg	15	2019	12	NA	Food	ND/Others	food	United Kingdom	NA	NA	Public Health England	220544	220544	220544	220544	29133	536	536	536	536	536	2	2	2
SRR10799804		861213	Heidelberg	15	2019	12	NA	Food	ND/Others	food	United Kingdom	NA	NA	Public Health England	220544	220544	220544	220544	29133	536	536	536	536	536	2	2	2
SRR10842938		FSIS11927548	Heidelberg	15	2019	NA	NA	Livestock	Swine	Product-Raw-Ground, Comminuted or Otherwise Nonintact-Pork	United States	NA	NA	USDA FSIS	221628	221628	221628	221628	221628	536	536	536	536	536	2	2	2
SRR10843976		865082	Heidelberg	15	2019	12	NA	Human	Human	Homo sapiens; human	United Kingdom	NA	NA	Public Health England	221658	221658	221658	1681	1681	1508	1508	1508	1508	536	2	2	2
SRR10900166		869080	Minnesota	548	2020	1	NA	Food	ND/Others	food	United Kingdom	NA	NA	Public Health England	223038	223038	223038	134305	134305	134305	356	313	313	313	313	2	2
SRR10915095		872109	Heidelberg	15	2020	1	NA	Human	Human	Homo sapiens; human	United Kingdom	NA	NA	Public Health England	223486	223486	223486	223486	7459	536	536	536	536	536	2	2	2
SRR10947792		874850	Heidelberg	15	2020	1	NA	Human	Human	Homo sapiens; human	United Kingdom	NA	NA	Public Health England	223658	223658	223658	223658	223658	5699	5699	536	536	536	2	2	2
SRR10948377		874864	Minnesota	548	2020	1	NA	Human	Human	Homo sapiens; human	United Kingdom	NA	NA	Public Health England	223702	223702	206201	206201	24669	24669	7227	313	313	313	313	2	2
SRR10968190		876209	Minnesota	548	2020	1	NA	Human	Human	Homo sapiens; human	United Kingdom	NA	NA	Public Health England	223702	223702	206201	206201	24669	24669	7227	313	313	313	313	2	2
SRR10992319		877390	Heidelberg	15	2020	1	NA	Human	Human	Homo sapiens; human	United Kingdom	NA	NA	Public Health England	224116	224116	224116	224116	224116	5699	5699	536	536	536	2	2	2
SRR10992430		877340	Heidelberg	15	2020	1	NA	Human	Human	Homo sapiens; human	United Kingdom	NA	NA	Public Health England	224109	224109	224109	177702	20704	5699	5699	536	536	536	2	2	2
SRR10997089		879240	Minnesota	548	2020	1	NA	Human	Human	Homo sapiens; human	United Kingdom	NA	NA	Public Health England	224180	224180	224180	124097	124097	124097	7227	313	313	313	313	2	2
SRR11017656		880006	Heidelberg	15	2020	1	NA	Human	Human	Homo sapiens; human	United Kingdom	NA	NA	Public Health England	224339	224339	209011	209011	209011	5699	5699	536	536	536	2	2	2
SRR11017677		877393	Heidelberg	15	2020	1	NA	Human	Human	Homo sapiens; human	United Kingdom	NA	NA	Public Health England	224333	224333	224333	224333	224116	5699	5699	536	536	536	2	2	2
SRR11028661		MPSPSA1996-2	Minnesota	548	2019	8	NA	Environment	Water/River	Pond	Mexico	NA	NA	FDA Center for Food Safety and Applied Nutrition	224308	224308	224308	224308	224308	9142	481	313	313	313	313	2	2
SRR11041606		882873	Heidelberg	15	2020	1	NA	Human	Human	Homo sapiens; human	United Kingdom	NA	NA	Public Health England	224907	224339	209011	209011	209011	5699	5699	536	536	536	2	2	2
SRR11048357		883748	Minnesota	548	2020	1	NA	Food	ND/Others	food	United Kingdom	NA	NA	Public Health England	196800	196800	196800	196800	196800	110796	481	313	313	313	313	2	2
SRR1105667		FSF0011	Heidelberg	15	2011	7	NA	Environment	ND/Others	dried black fungus strip	Vietnam	NA	NA	Food and Drug Administration - Center for Food Safety and Applied Nutrition (US)	13245	13245	13245	13245	13245	1508	1508	1508	1508	536	2	2	2
SRR1106452		BCW_2733	Minnesota	548	2000	NA	NA	Food	Unspecified Meat	meat	Malaysia	NA	NA	University of California Davis - 100K Genome Project	44282	44282	44282	44282	44282	44282	19836	313	313	313	313	2	2
SRR1106485		BCW_2697	Heidelberg	15	2003	NA	NA	Human	Human	Homo sapiens; human	Denmark	NA	NA	University of California Davis - 100K Genome Project	42462	42462	42462	42462	42462	536	536	536	536	536	2	2	2
SRR1106561		CFSAN005845	Heidelberg	15	2002	NA	NA	Poultry	Poultry	Gallus gallus; egg	NA	NA	NA	University of California at Davis 100K Pathogen Genome Project	42653	42653	42653	42653	42653	536	536	536	536	536	2	2	2
SRR11142735		890482	Heidelberg	15	2019	12	NA	Food	ND/Others	food	United Kingdom	NA	NA	Public Health England	220544	220544	220544	220544	29133	536	536	536	536	536	2	2	2
SRR11142759		891530	Heidelberg	15	2020	2	NA	Human	Human	Homo sapiens; human	United Kingdom	NA	NA	Public Health England	225805	225805	225805	225805	29484	29484	536	536	536	536	2	2	2
SRR11148926		Burnett-PUCV3	Minnesota	548	2018	NA	NA	Food	Avian	chicken meat	Chile	NA	NA	FDA Center for Food Safety and Applied Nutrition	225864	225864	225864	225864	24669	24669	7227	313	313	313	313	2	2
SRR11180051		Burnett-PUCV14	Minnesota	548	2018	NA	NA	Food	Avian	chicken meat	Chile	NA	NA	FDA Center for Food Safety and Applied Nutrition	225864	225864	225864	225864	24669	24669	7227	313	313	313	313	2	2
SRR11180419		892728	Minnesota	548	2020	2	NA	Food	ND/Others	food	United Kingdom	NA	NA	Public Health England	226148	226148	226148	226148	24669	24669	7227	313	313	313	313	2	2
SRR1122576		CFSAN005878	Heidelberg	15	2002	NA	NA	Poultry	Poultry	hen egg white food product	NA	NA	NA	University of California at Davis 100K Pathogen Genome Project	42831	42831	42831	42831	42831	536	536	536	536	536	2	2	2
SRR1122726		IVB 126/82	Heidelberg	15	NA	NA	NA	NA	NA	NA	Brazil	NA	NA	University of California at Davis 100K Pathogen Genome Project	24296	24296	24296	24296	558	536	536	536	536	536	2	2	2
SRR11237923		FDA1138237-C001-005	Minnesota	548	2020	2	NA	Animal Feed	Avian	Chicken Byproduct Meal Dry Dog Kibble	United States	Nevada	NA	FDA Center for Food Safety and Applied Nutrition	227313	227313	227313	227313	18579	600	600	313	313	313	313	2	2
SRR11291534		FSIS32003427	Heidelberg	15	2020	NA	NA	Livestock	Swine	Product-Raw-Ground, Comminuted or Otherwise Nonintact-Pork	United States	Wisconsin	NA	USDA FSIS	227779	227779	227779	227779	227779	536	536	536	536	536	2	2	2
SRR11300457		Burnett-PUCV25	Minnesota	548	2018	NA	NA	Food	Avian	chicken meat	Chile	NA	NA	FDA Center for Food Safety and Applied Nutrition	227877	227877	227877	227877	24669	24669	7227	313	313	313	313	2	2
SRR11300721		Burnett-PUCV26	Minnesota	548	2018	NA	NA	Food	Avian	chicken meat	Chile	NA	NA	FDA Center for Food Safety and Applied Nutrition	227878	227878	227878	227878	24669	24669	7227	313	313	313	313	2	2
SRR11362207		903372	Heidelberg	15	2020	3	NA	Food	ND/Others	food	United Kingdom	NA	NA	Public Health England	228444	184309	184309	184309	29133	536	536	536	536	536	2	2	2
SRR11362227		903376	Heidelberg	15	2020	3	NA	Food	ND/Others	food	United Kingdom	NA	NA	Public Health England	228454	184309	184309	184309	29133	536	536	536	536	536	2	2	2
SRR11363631		903422	Heidelberg	15	2020	3	NA	Food	ND/Others	food	United Kingdom	NA	NA	Public Health England	228444	184309	184309	184309	29133	536	536	536	536	536	2	2	2
SRR11363649		903407	Heidelberg	15	2020	3	NA	Food	ND/Others	food	United Kingdom	NA	NA	Public Health England	184309	184309	184309	184309	29133	536	536	536	536	536	2	2	2
SRR11363657		903356	Heidelberg	15	2020	3	NA	Food	ND/Others	food	United Kingdom	NA	NA	Public Health England	228444	184309	184309	184309	29133	536	536	536	536	536	2	2	2
SRR1141126		WAPHL_SAL-A00177	Heidelberg	15	2012	2	NA	Poultry	Poultry	ground turkey	United States	Washington	NA	Food and Drug Administration - Center for Food Safety and Applied Nutrition (US)	13443	13443	13443	13443	2716	536	536	536	536	536	2	2	2
SRR11432038		U3397s	Minnesota	548	2019	6	NA	Livestock	Swine	Sus scrofa domesticus Caeca content	Ecuador	NA	NA	PulseNet Next Generation Subtyping Methods Unit	222907	222907	222907	222907	222907	31896	31896	313	313	313	313	2	2
SRR11457439		CVM 34522	Heidelberg	15	2004	NA	NA	Poultry	Poultry	turkey	United States	North Carolina	NA	FDA-CVM	229605	229605	229605	229605	229605	536	536	536	536	536	2	2	2
SRR11457461		CVM 28304	Heidelberg	15	2002	NA	NA	Livestock	Swine	swine	United States	Missouri	NA	FDA-CVM	229552	229552	229552	229552	229552	536	536	536	536	536	2	2	2
SRR11457669		CVM 20737	Heidelberg	15	2002	NA	NA	Livestock	Swine	swine	United States	North Carolina	NA	FDA-CVM	229764	229764	229764	229764	229764	536	536	536	536	536	2	2	2
SRR11457710		CVM 35162	Heidelberg	15	2002	NA	NA	Poultry	Poultry	turkey	United States	North Carolina	NA	FDA-CVM	229695	229695	229695	229695	229695	536	536	536	536	536	2	2	2
SRR11479003		916874	Heidelberg	15	2020	3	NA	Food	ND/Others	food	United Kingdom	NA	NA	Public Health England	230122	230122	190122	190122	29133	536	536	536	536	536	2	2	2
SRR11479022		916876	Heidelberg	15	2020	3	NA	Food	ND/Others	food	United Kingdom	NA	NA	Public Health England	230155	230122	190122	190122	29133	536	536	536	536	536	2	2	2
SRR11479075		916933	Minnesota	548	2020	3	NA	Human	Human	Homo sapiens; human	United Kingdom	NA	NA	Public Health England	230151	230151	206201	206201	24669	24669	7227	313	313	313	313	2	2
SRR11479087		916900	Heidelberg	15	2020	3	NA	Food	ND/Others	food	United Kingdom	NA	NA	Public Health England	230142	230142	190122	190122	29133	536	536	536	536	536	2	2	2
SRR11496317		141	Minnesota	548	2010	NA	NA	Livestock	Bovine	Equus ferus caballus; feces	United States	Texas	NA	Keri Norman's shared submissions	230299	230299	230299	230299	230299	17339	17339	313	313	313	313	2	2
SRR11550448		924855	Heidelberg	15	2020	4	NA	Food	ND/Others	food	United Kingdom	NA	NA	Public Health England	230827	230827	230827	107378	29133	536	536	536	536	536	2	2	2
SRR11600409		937194	Heidelberg	15	2020	4	NA	Food	ND/Others	food	United Kingdom	NA	NA	Public Health England	231248	230827	230827	107378	29133	536	536	536	536	536	2	2	2
SRR1177262		FNW19H23	Minnesota	548	2010	9	NA	Environment	Plant	papaya	NA	NA	NA	Food and Drug Administration - Center for Food Safety and Applied Nutrition (US)	13858	13858	13858	13858	13858	356	356	313	313	313	313	2	2
SRR11805677		FSIS22028062	Heidelberg	15	2020	NA	NA	Livestock	Swine	Product-Raw-Intact-Pork	United States	North Carolina	NA	United States Department of Agriculture, Food Safety and Inspection Service	232933	232933	232933	232933	232933	536	536	536	536	536	2	2	2
SRR11827238		945075	Heidelberg	15	2020	5	NA	Human	Human	Homo sapiens; human	United Kingdom	NA	NA	Public Health England	233141	233141	233141	233141	233141	536	536	536	536	536	2	2	2
SRR11903198		949194	Heidelberg	15	2020	5	NA	Food	ND/Others	food	United Kingdom	NA	NA	Public Health England	233610	233601	233601	233601	71213	536	536	536	536	536	2	2	2
SRR11903200		949186	Minnesota	548	2020	5	NA	Food	ND/Others	food	United Kingdom	NA	NA	Public Health England	233609	233609	233609	233609	24669	24669	7227	313	313	313	313	2	2
SRR11903219		949167	Minnesota	548	2020	5	NA	Food	ND/Others	food	United Kingdom	NA	NA	Public Health England	233600	233600	233600	233600	24669	24669	7227	313	313	313	313	2	2
SRR1198902		FMA0084	Minnesota	548	2012	6	NA	Environment	Plant	grape tomatoes	United States	Texas	NA	FDA/CFSAN	14487	14487	14487	14487	14487	356	356	313	313	313	313	2	2
SRR1198938		MDH-2014-00188	Minnesota	548	2007	10	NA	Poultry	Avian	Ground Turkey	United States	Minnesota	NA		14505	14505	14505	9142	9142	9142	481	313	313	313	313	2	2
SRR1200629		CFSAN003460	Heidelberg	15	2001	NA	NA	NA	NA	NA	United States	South Dakota	NA	Food and Drug Administration - Center for Food Safety and Applied Nutrition (US)	14533	14533	14533	14533	14533	536	536	536	536	536	2	2	2
SRR1202983		WAPHL-SAL-A00308	Heidelberg	15	2002	NA	NA	Poultry	Poultry	Chicken breasts	United States	Connecticut	NA	Food and Drug Administration - Center for Food Safety and Applied Nutrition (US)	14584	14584	14584	14584	14584	536	536	536	536	536	2	2	2
SRR12072439		FSIS22028391	Heidelberg	15	2020	NA	NA	Livestock	Swine	Product-Raw-Intact-Pork	United States	Texas	NA	United States Department of Agriculture, Food Safety and Inspection Service	235360	235360	235360	235360	235360	536	536	536	536	536	2	2	2
SRR12109091		FDA1144158-C002-001	Minnesota	285	2020	6	NA	Environment	Plant	Green Long Bean	Mexico	NA	NA	FDA Center for Food Safety and Applied Nutrition	235892	235892	235892	235892	235892	235892	235892	313	313	313	313	2	2
SRR1212358		FSE0048	Minnesota	285	2011	10	NA	Environment	Soil/Dust	environmental swab	Mexico	NA	NA	FDA/CFSAN	14729	14729	14729	14729	14729	14729	14729	313	313	313	313	2	2
SRR1212375		FSE0043	Minnesota	285	2011	11	NA	Environment	Soil/Dust	environmental sample	Mexico	NA	NA	FDA/CFSAN	14729	14729	14729	14729	14729	14729	14729	313	313	313	313	2	2
SRR12137525		PUCV68	Heidelberg	15	2018	NA	NA	Food	Avian	chicken meat	Chile	NA	NA	FDA Center for Food Safety and Applied Nutrition	235794	235794	235794	235794	235794	536	536	536	536	536	2	2	2
SRR1258629		VA_WGS-00186	Heidelberg	15	2008	7	NA	Food	Dairy	Feta Cheese	United States	Virginia	NA	Food and Drug Administration - Center for Food Safety and Applied Nutrition (US)	15218	15218	15218	15218	15218	536	536	536	536	536	2	2	2
SRR1258630		VA_WGS-00187	Heidelberg	15	2008	12	NA	Food	ND/Others	Shami Kabob	United States	Virginia	NA	Food and Drug Administration - Center for Food Safety and Applied Nutrition (US)	15219	15219	15219	15219	15219	536	536	536	536	536	2	2	2
SRR1269356		MDH-2014-00091	Heidelberg	15	2003	10	NA	Livestock	Swine	Porcine Feces	United States	North Carolina	NA	Food and Drug Administration - Center for Food Safety and Applied Nutrition (US)	15586	15586	15586	15586	15586	536	536	536	536	536	2	2	2
SRR1302841		OSF012692	Heidelberg	15	2007	1	NA	Livestock	Bovine	Bovine (necropsy)	United States	Washington	NA	Food and Drug Administration - Center for Food Safety and Applied Nutrition (US)	16173	16173	16173	16173	16173	5322	536	536	536	536	2	2	2
SRR1363351		NY-FSL-R8-2025	Minnesota	548	2008	9	NA	Environment	Soil/Dust	drag swab	United States	New York	NA	Food and Drug Administration - Center for Food Safety and Applied Nutrition (US)	16417	16417	16417	16417	16417	16417	7227	313	313	313	313	2	2
SRR1463368		FDA858730 C2-1	Minnesota	548	2014	4	NA	Environment	Plant	mango	Mexico	NA	NA	FDA/CFSAN	16742	16742	16742	16742	16742	9142	481	313	313	313	313	2	2
SRR1528479		AZ-TG74324	Minnesota	548	2005	NA	NA	Food	Bovine	ground beef food product:foodon_00001282; beef; ground beef	United States	Connecticut	NA	Food and Drug Administration - Center for Food Safety and Applied Nutrition (US)	17339	17339	17339	17339	17339	17339	17339	313	313	313	313	2	2
SRR1544253		OSF018627	Heidelberg	15	2007	1	NA	Companion Animal	Canine	Canine (feces)	United States	Washington	NA	Food and Drug Administration - Center for Food Safety and Applied Nutrition (US)	17688	17688	17688	17688	17688	536	536	536	536	536	2	2	2
SRR1556099		MDH-2014-00440	Heidelberg	15	2003	4	NA	Livestock	Swine	Porcine Tissue	United States	Arkansas	NA	Food and Drug Administration - Center for Food Safety and Applied Nutrition (US)	18449	18449	18449	18449	18449	536	536	536	536	536	2	2	2
SRR1561706		OSF023187	Minnesota	548	2007	1	NA	Livestock	Bovine	bovine feces	United States	Washington	NA	FDA/CFSAN	18579	18579	18579	18579	18579	600	600	313	313	313	313	2	2
SRR1573626		2014K-0454	Minnesota	548	2014	5	NA	Human	Human	Age: 50-59; stool	United States	NA	NA	PulseNet Next Generation Subtyping Methods Unit	19076	16742	16742	16742	16742	9142	481	313	313	313	313	2	2
SRR1573627		2014K-0529	Minnesota	548	NA	NA	NA	NA	NA	NA	United States	NA	NA	PulseNet Next Generation Subtyping Methods Unit	19076	16742	16742	16742	16742	9142	481	313	313	313	313	2	2
SRR1573628		2014K-0530	Minnesota	548	2014	6	NA	Human	Human	Age: 80-89; stool	United States	NA	NA	PulseNet Next Generation Subtyping Methods Unit	19077	16742	16742	16742	16742	9142	481	313	313	313	313	2	2
SRR1573629		2014K-0592	Minnesota	548	NA	NA	NA	NA	NA	NA	United States	NA	NA	PulseNet Next Generation Subtyping Methods Unit	19076	16742	16742	16742	16742	9142	481	313	313	313	313	2	2
SRR1614994		FNW19e14	Minnesota	548	2009	8	NA	Food	Plant	sesame seeds/tahini paste	United States	California	NA	Food and Drug Administration - Center for Food Safety and Applied Nutrition (US)	19835	19835	19835	19835	19835	356	356	313	313	313	313	2	2
SRR1614995		FNW19e21	Minnesota	548	2009	8	NA	Food	Plant	nimbu masala	India	NA	NA	Food and Drug Administration - Center for Food Safety and Applied Nutrition (US)	19836	19836	19836	19836	19836	19836	19836	313	313	313	313	2	2
SRR1635104		H120520593	Heidelberg	15	2012	1	NA	Human	Human	Homo sapiens; human	United Kingdom (Travel)	England	YES	Public Health England - Gastrointestinal Bacteria Reference Unit	20201	4378	4378	620	558	536	536	536	536	536	2	2	2
SRR1645238		H124060495	Heidelberg	15	2012	10	NA	Human	Human	Homo sapiens; human	United Kingdom	England	NA	Public Health England - Gastrointestinal Bacteria Reference Unit	20704	20704	20704	20704	20704	5699	5699	536	536	536	2	2	2
SRR1645423		H124940563	Minnesota	548	2012	12	NA	Human	Human	Homo sapiens; human	United Kingdom	England	NA	Gastrointestinal Bacteria Reference Unit, Public Health England	20811	20811	20811	20811	7004	7004	7004	313	313	313	313	2	2
SRR1645575		H125120637	Minnesota	548	2012	12	NA	Human	Human	Homo sapiens; human	United Kingdom	England	NA	Gastrointestinal Bacteria Reference Unit, Public Health England	20903	20903	20903	20903	7004	7004	7004	313	313	313	313	2	2
SRR1646144		H120660653	Minnesota	548	2012	2	NA	Human	Human	Homo sapiens; human	United Kingdom	England	NA	Public Health England - Gastrointestinal Bacteria Reference Unit	21311	21311	21311	21311	21311	21311	21311	313	313	313	313	2	2
SRR1646517		FNW19i53	Minnesota	548	2013	3	NA	Environment	Soil/Dust	environmental swab	United States	Virginia	NA	Food and Drug Administration - Center for Food Safety and Applied Nutrition (US)	21480	21480	21480	21480	18579	600	600	313	313	313	313	2	2
SRR1646544		FNW19i52	Minnesota	548	2013	3	NA	Environment	Soil/Dust	environmental swab	United States	Minnesota	NA	Food and Drug Administration - Center for Food Safety and Applied Nutrition (US)	21502	21502	21502	21480	18579	600	600	313	313	313	313	2	2
SRR1686477		CRJJGF_00002	Heidelberg	15	2004	NA	NA	Livestock	Swine	swine	United States	NA	NA	Agricultural Research Service, United States Department of Agriculture	43088	43088	43088	43088	43088	536	536	536	536	536	2	2	2
SRR1686554		CRJJGF_00079	Minnesota	548	2008	NA	NA	Poultry	Poultry	ground turkey	United States	NA	NA	Agricultural Research Service, United States Department of Agriculture	41864	41864	41864	9142	9142	9142	481	313	313	313	313	2	2
SRR1693626		C6472	Heidelberg	15	NA	NA	NA	NA	NA	NA	United States	NA	NA	PulseNet Next Generation Subtyping Methods Unit	22061	22061	22061	22061	22061	5322	536	536	536	536	2	2	2
SRR1695768		CFSAN024829	Heidelberg	15	2012	NA	NA	Poultry	Poultry	hen egg (whole):foodon_03316061; avian, eggs; whole egg	United States	Iowa	NA	Food and Drug Administration - Center for Food Safety and Applied Nutrition (US)	22151	22151	22151	22151	22151	536	536	536	536	536	2	2	2
SRR1753682		94-0661	Minnesota	548	NA	NA	NA	NA	NA	NA	NA	NA	NA	University of California Davis - 100K Genome Project	42021	42021	42021	42021	42021	42021	14985	313	313	313	313	2	2
SRR1753688		03-0521	Minnesota	548	NA	NA	NA	NA	NA	NA	NA	NA	NA	University of California Davis - 100K Genome Project	42027	42027	42027	42027	18579	600	600	313	313	313	313	2	2
SRR1753694		07-0808	Minnesota	548	NA	NA	NA	NA	NA	NA	NA	NA	NA	University of California Davis - 100K Genome Project	42033	42033	42033	42033	18579	600	600	313	313	313	313	2	2
SRR1753708		58-5769	Minnesota	548	NA	NA	NA	NA	NA	NA	NA	NA	NA	Centers for Disease Control and Prevention (CDC)	42047	42047	42047	42047	12377	356	356	313	313	313	313	2	2
SRR1753712		90-0129	Minnesota	548	NA	NA	NA	NA	NA	NA	NA	NA	NA	University of California Davis - 100K Genome Project	42051	42051	42051	42051	42051	42051	7227	313	313	313	313	2	2
SRR1774054		CFSAN028504	Heidelberg	15	2012	NA	NA	Food	Poultry	product-eggs-raw-yolks	United States	Texas	NA	Food and Drug Administration - Center for Food Safety and Applied Nutrition (US)	22974	22974	22974	22974	22974	536	536	536	536	536	2	2	2
SRR1774062		CFSAN028507	Heidelberg	15	2012	NA	NA	Food	Avian	food (raw):foodon_03311126, hen egg (whole):foodon_03316061; avian, eggs; product egg raw whole	United States	Iowa	NA	Food and Drug Administration - Center for Food Safety and Applied Nutrition (US)	22979	22979	22979	22979	22979	536	536	536	536	536	2	2	2
SRR1783165		NY-32517	Heidelberg	15	2003	NA	NA	Poultry	Poultry	ground turkey	United States	Georgia	NA	Food and Drug Administration - Center for Food Safety and Applied Nutrition (US)	23110	9150	9150	9150	9150	536	536	536	536	536	2	2	2
SRR1814289		BCW_1980	Heidelberg	15	NA	NA	NA	ND	ND/Others	culture	NA	NA	NA	University of California Davis - 100K Genome Project	43239	43239	43239	43239	43239	536	536	536	536	536	2	2	2
SRR1815500		BCW_3071	Minnesota	548	NA	NA	NA	ND	ND/Others	culture	NA	NA	NA	University of California Davis - 100K Genome Project	43631	43631	43631	43631	43631	43631	600	313	313	313	313	2	2
SRR1821297		FDA538622 C2 4-2	Minnesota	548	2009	4	NA	Food	Plant	tulsi (basil) powder	India	NA	NA	Food and Drug Administration - Center for Food Safety and Applied Nutrition (US)	23723	23723	23723	23723	23723	23723	23723	313	313	313	313	2	2
SRR1840641		SAL3268	Heidelberg	15	2002	NA	NA	Poultry	Poultry	egg	NA	NA	NA	University of California at Davis 100K Pathogen Genome Project	43954	43954	43954	43954	43954	536	536	536	536	536	2	2	2
SRR1916094		FDA565936 249-1-1	Minnesota	548	2009	10	NA	Environment	Soil/Dust	environmental swabs	United States	California	NA	Food and Drug Administration - Center for Food Safety and Applied Nutrition (US)	23982	23982	23982	23982	23982	23982	7227	313	313	313	313	2	2
SRR1953052		2015K-0178	Heidelberg	15	2014	3	NA	Human	Human	Age: 20-29; urine	United States	NA	NA	Centers for Disease Control and Prevention - PulseNet	24423	24423	24423	24423	24423	5322	536	536	536	536	2	2	2
SRR1957751		44674	Minnesota	548	2014	9	NA	Human	Human	Homo sapiens; human	United Kingdom	England	NA	Gastrointestinal Bacteria Reference Unit, Public Health England	24474	24474	24474	24474	24474	24474	19836	313	313	313	313	2	2
SRR1957962		54015	Minnesota	548	2014	9	NA	Human	Human	Homo sapiens; human	United Kingdom	England	NA	Gastrointestinal Bacteria Reference Unit, Public Health England	24669	24669	24669	24669	24669	24669	7227	313	313	313	313	2	2
SRR1959305		78972	Heidelberg	15	2015	1	NA	Human	Human	Homo sapiens; human	United Kingdom	England	NA	Gastrointestinal Bacteria Reference Unit, Public Health England	25417	25417	25417	25417	25417	7055	536	536	536	536	2	2	2
SRR1960209		80321	Heidelberg	15	2015	1	NA	Human	Human	Homo sapiens; human	United Kingdom	England	NA	Public Health England - Gastrointestinal Bacteria Reference Unit	25665	25665	25665	25665	25665	25665	25665	536	536	536	2	2	2
SRR1960377		80300	Heidelberg	15	2015	1	NA	Human	Human	Homo sapiens; human	United Kingdom	England	NA	Gastrointestinal Bacteria Reference Unit, Public Health England	25785	25785	25785	25785	25785	9068	536	536	536	536	2	2	2
SRR1963364		78731	Heidelberg	15	2014	12	NA	Human	Human	Homo sapiens; human	United Kingdom	England	NA	Gastrointestinal Bacteria Reference Unit, Public Health England	26031	26031	26031	26031	26031	5322	536	536	536	536	2	2	2
SRR1963467		78739	Heidelberg	15	2014	12	NA	Human	Human	Homo sapiens; human	United Kingdom	England	NA	Gastrointestinal Bacteria Reference Unit, Public Health England	25137	25137	25137	25137	25137	5699	5699	536	536	536	2	2	2
SRR1965056		34209	Heidelberg	15	2014	7	NA	Human	Human	Homo sapiens; human	United Kingdom (Travel)	England	YES	Public Health England - Gastrointestinal Bacteria Reference Unit	26173	26173	26173	26173	558	536	536	536	536	536	2	2	2
SRR1965133		5364	Heidelberg	15	2014	4	NA	Human	Human	Homo sapiens; human	United Kingdom	Wales	NA	Gastrointestinal Bacteria Reference Unit, Public Health England	26239	26239	26239	26239	26239	1508	1508	1508	1508	536	2	2	2
SRR1965255		65455	Heidelberg	15	2014	9	NA	Human	Human	Homo sapiens; human	United Kingdom	England	NA	Gastrointestinal Bacteria Reference Unit, Public Health England	26338	26338	26338	3353	2652	536	536	536	536	536	2	2	2
SRR1966080		68683	Heidelberg	15	2014	11	NA	Human	Human	Homo sapiens; human	United Kingdom (Travel)	England	not stated	Public Health England - Gastrointestinal Bacteria Reference Unit	27013	27013	27013	7459	7459	536	536	536	536	536	2	2	2
SRR1966224		53123	Heidelberg	15	2014	9	NA	Human	Human	Homo sapiens; human	United Kingdom	England	NA	Gastrointestinal Bacteria Reference Unit, Public Health England	27136	27136	27136	1681	1681	1508	1508	1508	1508	536	2	2	2
SRR1966547		40216	Heidelberg	15	2014	8	NA	Human	Human	Homo sapiens; human	United Kingdom	England	NA	Gastrointestinal Bacteria Reference Unit, Public Health England	27428	27428	27428	27428	5322	5322	536	536	536	536	2	2	2
SRR1967583		91206	Heidelberg	15	2015	2	NA	Human	Human	Homo sapiens; human	United Kingdom	England	NA	Public Health England - Gastrointestinal Bacteria Reference Unit	28323	28323	28323	28323	28323	7055	536	536	536	536	2	2	2
SRR1967971		84410	Heidelberg	15	2015	1	NA	Human	Human	Homo sapiens; human	United Kingdom	England	NA	Public Health England - Gastrointestinal Bacteria Reference Unit	28659	28659	28659	28659	28659	5322	536	536	536	536	2	2	2
SRR1968196		52990	Minnesota	548	2014	10	NA	Human	Human	Homo sapiens; human	United Kingdom	England	NA	Public Health England - Gastrointestinal Bacteria Reference Unit	7227	7227	7227	7227	7227	7227	7227	313	313	313	313	2	2
SRR1968366		7423	Minnesota	548	2014	4	NA	Human	Human	Homo sapiens; human	United Kingdom	England	NA	Gastrointestinal Bacteria Reference Unit, Public Health England	29113	29113	29113	29113	7004	7004	7004	313	313	313	313	2	2
SRR1968390		5346	Heidelberg	15	2014	4	NA	Food	ND/Others	food	United Kingdom	England	NA	Public Health England - Gastrointestinal Bacteria Reference Unit	29133	29133	29133	29133	29133	536	536	536	536	536	2	2	2
SRR1968439		25009	Heidelberg	2071	2014	7	NA	Human	Human	Homo sapiens; human	United Kingdom	England	NA	Public Health England - Gastrointestinal Bacteria Reference Unit	29179	29179	29179	29179	29179	29179	7409	536	536	536	2	2	2
SRR1968497		61841	Heidelberg	15	2014	10	NA	Human	Human	Homo sapiens; human	United Kingdom	England	NA	Gastrointestinal Bacteria Reference Unit, Public Health England	29232	29232	29232	29232	29232	5322	536	536	536	536	2	2	2
SRR1968660		63012	Heidelberg	15	2014	10	NA	Human	Human	Homo sapiens; human	United Kingdom	England	NA	Gastrointestinal Bacteria Reference Unit, Public Health England	29484	29484	29484	29484	29484	29484	536	536	536	536	2	2	2
SRR1969183		13806	Heidelberg	15	2014	5	NA	Human	Human	Homo sapiens; human	United Kingdom	England	NA	Public Health England - Gastrointestinal Bacteria Reference Unit	30268	30268	30268	30268	20704	5699	5699	536	536	536	2	2	2
SRR1969698		37084	Minnesota	548	2014	8	NA	Human	Human	Homo sapiens; human	United Kingdom	England	NA	Public Health England - Gastrointestinal Bacteria Reference Unit	31068	31068	31068	31068	31068	31068	31068	313	313	313	313	2	2
SRR1969892		37773	Minnesota	548	2014	8	NA	Human	Human	Homo sapiens; human	United Kingdom	England	NA	Public Health England - Gastrointestinal Bacteria Reference Unit	31369	31369	31369	31369	24474	24474	19836	313	313	313	313	2	2
SRR1973622		CFSAN006156	Minnesota	548	2005	1	NA	Food	Swine	ham	Colombia	Atlantico	NA	Food and Drug Administration - Center for Food Safety and Applied Nutrition (US)	31896	31896	31896	31896	31896	31896	31896	313	313	313	313	2	2
SRR1973666		CFSAN006189	Minnesota	548	2005	10	NA	Food	Dairy	cheese	Colombia	Bolívar	NA	FDA Center for Food Safety and Applied Nutrition	31914	31896	31896	31896	31896	31896	31896	313	313	313	313	2	2
SRR1980618		WAPHL_SAL-A00738	Heidelberg	15	2006	NA	NA	Poultry	Poultry	chicken breast	United States	Maryland	NA	Food and Drug Administration - Center for Food Safety and Applied Nutrition (US)	11412	11412	9557	9557	9557	536	536	536	536	536	2	2	2
SRR1995972		OSF028953	Heidelberg	15	2014	4	NA	Poultry	Poultry	chicken	United States	Massachusetts	NA	Food and Drug Administration - Center for Food Safety and Applied Nutrition (US)	32952	32952	32952	32952	32952	536	536	536	536	536	2	2	2
SRR2011418		CFSAN024581	Minnesota	285	2012	9	NA	Environment	Plant	surface	Mexico	Sinaloa	NA	Food and Drug Administration - Center for Food Safety and Applied Nutrition (US)	14729	14729	14729	14729	14729	14729	14729	313	313	313	313	2	2
SRR2025315		PNUSAS000341	Heidelberg	15	2015	4	NA	Human	Human	Age: 50-59; blood	United States	NA	NA	Centers for Disease Control and Prevention - PulseNet	33990	33990	33990	33990	33990	536	536	536	536	536	2	2	2
SRR2033915		NY-N14206	Minnesota	548	2007	NA	NA	Poultry	Poultry	ground turkey	United States	Georgia	NA	Food and Drug Administration - Center for Food Safety and Applied Nutrition (US)	34103	34103	34103	9142	9142	9142	481	313	313	313	313	2	2
SRR2033916		NY-N14207	Minnesota	548	2007	NA	NA	Poultry	Poultry	ground turkey	United States	Georgia	NA	Food and Drug Administration - Center for Food Safety and Applied Nutrition (US)	34104	34104	34104	9142	9142	9142	481	313	313	313	313	2	2
SRR2040616		FSF0177	Heidelberg	15	2010	3	NA	Environment	Plant	black pepper	Vietnam	NA	NA	Food and Drug Administration - Center for Food Safety and Applied Nutrition (US)	34320	34320	34320	34320	34320	1508	1508	1508	1508	536	2	2	2
SRR2070980		NY-N14320	Minnesota	548	2007	NA	NA	Poultry	Poultry	ground turkey	United States	Tennessee	NA	Food and Drug Administration - Center for Food Safety and Applied Nutrition (US)	35122	35122	35122	9142	9142	9142	481	313	313	313	313	2	2
SRR2071017		NY-N14331	Heidelberg	15	2007	NA	NA	Poultry	Poultry	ground turkey	United States	Tennessee	NA	Food and Drug Administration - Center for Food Safety and Applied Nutrition (US)	35135	33265	14797	3421	3421	536	536	536	536	536	2	2	2
SRR2075163		CFSAN033552	Heidelberg	-120	2013	NA	NA	Food	Poultry	product-eggs-raw-whole	United States	Indiana	NA	Food and Drug Administration - Center for Food Safety and Applied Nutrition (US)	35328	35328	35328	35328	35328	536	536	536	536	536	2	2	2
SRR2087792		2015K-0450	Heidelberg	15	NA	NA	NA	NA	NA	NA	United States	NA	NA	PulseNet Next Generation Subtyping Methods Unit	35847	35847	35847	35847	35847	35847	35847	536	536	536	2	2	2
SRR2088774		UG1286CA	Heidelberg	15	2012	3	NA	Poultry	Avian	raw chicken meat at retail store	Colombia	NA	NA	National Institutes of Health (US)	35863	35863	35863	35863	35863	536	536	536	536	536	2	2	2
SRR2088775		FSAN332CC	Heidelberg	15	2013	2	NA	Livestock	ND/Others	animal, fecal content at slaughterhouse	Colombia	Santander	NA	National Institutes of Health (US)	35864	35864	35864	35864	35864	536	536	536	536	536	2	2	2
SRR2102441		NY-N14652	Minnesota	548	2007	NA	NA	Poultry	Poultry	ground turkey	United States	Minnesota	NA	Food and Drug Administration - Center for Food Safety and Applied Nutrition (US)	14505	14505	14505	9142	9142	9142	481	313	313	313	313	2	2
SRR2104610		FL-NRM285	Heidelberg	15	2006	NA	NA	Poultry	Poultry	chicken breast	United States	Georgia	NA	Food and Drug Administration - Center for Food Safety and Applied Nutrition (US)	36094	36094	15227	15227	10398	536	536	536	536	536	2	2	2
SRR2121402		FSIS1501555	Heidelberg	15	2015	NA	NA	Poultry	Poultry	chicken carcass	United States	Indiana	NA	USDA FSIS	36152	36152	36152	36152	36152	536	536	536	536	536	2	2	2
SRR2124292		FDA633350	Minnesota	548	2010	6	NA	Food	Plant	sesame seeds	India	NA	NA	Food and Drug Administration - Center for Food Safety and Applied Nutrition (US)	36166	36166	36166	36166	36166	24474	19836	313	313	313	313	2	2
SRR2156632		CFSAN033547	Heidelberg	15	2012	NA	NA	Food	Avian	food (raw):foodon_03311126, hen egg (whole):foodon_03316061; avian, eggs; product egg raw whole	United States	Georgia	NA	Food and Drug Administration - Center for Food Safety and Applied Nutrition (US)	36648	36648	36648	36648	10722	536	536	536	536	536	2	2	2
SRR2156635		CVM-N15226	Heidelberg	15	2007	NA	NA	Poultry	Poultry	ground turkey	United States	Georgia	NA	Food and Drug Administration - Center for Food Safety and Applied Nutrition (US)	3423	3418	568	568	568	536	536	536	536	536	2	2	2
SRR2163262		CFSAN035312	Heidelberg	15	2012	NA	NA	Food	Avian	egg yolks	United States	Indiana	NA	Food and Drug Administration - Center for Food Safety and Applied Nutrition (US)	36729	36729	36729	36729	36729	536	536	536	536	536	2	2	2
SRR2175311		ADRDL-14-8905	Heidelberg	15	2014	5	NA	Livestock	Bovine	bovine:foodon_03414374, liver:uberon_0002107; beef; Bos taurus; bovine liver (Bos taurus)	United States	South Dakota	NA	Food and Drug Administration - Center for Food Safety and Applied Nutrition (US)	36883	36883	35944	35944	21897	8293	536	536	536	536	2	2	2
SRR2239762		FSIS1500769	Minnesota	548	2015	NA	NA	Livestock	Swine	animal-swine-sow	United States	Florida	NA	Department of Agriculture - Food Safety and Inspection Service (US)	12377	12377	12377	12377	12377	356	356	313	313	313	313	2	2
SRR2407540		CVM N52019	Heidelberg	15	2014	NA	NA	Livestock	Swine	Pork chop	United States	Colorado	NA	Food and Drug Administration (US)	11789	11789	11789	11789	11789	11789	536	536	536	536	2	2	2
SRR2407778		CVM N55378	Heidelberg	15	2014	NA	NA	Poultry	Poultry	Chicken Legs	United States	Missouri	NA	Food and Drug Administration (US)	12012	12012	12012	11085	11085	536	536	536	536	536	2	2	2
SRR2533436		CVM-N15744	Heidelberg	15	2007	NA	NA	Poultry	Poultry	ground turkey	United States	Colorado	NA	Food and Drug Administration (US)	11336	11336	11336	11336	3859	536	536	536	536	536	2	2	2
SRR2566929		CVM N44710	Heidelberg	15	2013	NA	NA	Livestock	Swine	Pork Chops	United States	New York	NA	FDA	10427	10427	10427	10427	10427	536	536	536	536	536	2	2	2
SRR2584384		MDH-2014-00047	Heidelberg	15	2003	8	NA	Livestock	Swine	Porcine Spleen	United States	Minnesota	NA	Food and Drug Administration (US)	11147	11147	11147	11147	11147	536	536	536	536	536	2	2	2
SRR2585414		FDA205704	Heidelberg	15	2002	12	NA	Aquatic Animal	Shellfish	frozen headless shell on shrimp	Thailand	NA	NA	Food and Drug Administration (US)	11168	11168	11168	11168	11168	1508	1508	1508	1508	536	2	2	2
SRR2939120		NY-N128	Minnesota	548	2004	NA	NA	Poultry	Poultry	ground turkey	United States	Colorado	NA	Food and Drug Administration - Center for Food Safety and Applied Nutrition (US)	9142	9142	9142	9142	9142	9142	481	313	313	313	313	2	2
SRR2960772		CFSAN031505	Heidelberg	15	2013	10	NA	Livestock	Bovine	bovine carcass swabs	Tanzania	Morogoro	NA	FDA Center for Food Safety and Applied Nutrition	9068	9068	9068	9068	9068	9068	536	536	536	536	2	2	2
SRR3000032		FSIS1505189	Heidelberg	15	2014	NA	NA	Livestock	Bovine	animal-cattle-steer	United States	Pennsylvania	NA	USDA FSIS	8293	8293	8293	8293	8293	8293	536	536	536	536	2	2	2
SRR3028787		SH12-014	Heidelberg	15	2012	8	NA	Human	Human	Homo sapiens; human	Canada	Quebec	NA	Laboratoire de sante publique du Quebec	8120	8120	8120	8120	8120	536	536	536	536	536	2	2	2
SRR3028788		SH12-013	Heidelberg	15	2012	2	NA	Human	Human	Homo sapiens; human	Canada	Quebec	NA	Laboratoire de sante publique du Quebec	8121	8121	8121	8121	8121	536	536	536	536	536	2	2	2
SRR3048686		21100	Minnesota	285	NA	NA	NA	Human	Human	Homo sapiens; human	United Kingdom	England	NA	Public Health England	6832	6832	6832	6832	6832	6832	6832	313	313	313	313	2	2
SRR3048897		95268	Minnesota	548	NA	NA	NA	Human	Human	Homo sapiens; human	United Kingdom	England	NA	Public Health England	7004	7004	7004	7004	7004	7004	7004	313	313	313	313	2	2
SRR3048960		99758	Heidelberg	15	NA	NA	NA	Human	Human	Homo sapiens; human	United Kingdom	England	NA	Public Health England	7055	7055	7055	7055	7055	7055	536	536	536	536	2	2	2
SRR3049147		56983	Minnesota	548	NA	NA	NA	Human	Human	Homo sapiens; human	United Kingdom	England	NA	Public Health England	7227	7227	7227	7227	7227	7227	7227	313	313	313	313	2	2
SRR3049336		77336	Heidelberg	2071	NA	NA	NA	Human	Human	Homo sapiens; human	United Kingdom	England	NA	Public Health England	7409	7409	7409	7409	7409	7409	7409	536	536	536	2	2	2
SRR3049393		43917	Heidelberg	15	2014	NA	NA	Human	Human	Homo sapiens; human	United Kingdom	England	Unknown	Public Health England	7459	7459	7459	7459	7459	536	536	536	536	536	2	2	2
SRR3096106		NY-N19997	Heidelberg	15	2009	NA	NA	Livestock	Swine	Pork Chop	United States	California	NA	CFSAN	6271	6271	6271	6271	6271	536	536	536	536	536	2	2	2
SRR3137083		PNUSAS001476	Heidelberg	15	2015	12	NA	Human	Human	Age: 40-49; blood	United States	NA	NA	PulseNet Next Generation Subtyping Methods Unit	5699	5699	5699	5699	5699	5699	5699	536	536	536	2	2	2
SRR3152524		CFSAN038553	Heidelberg	15	2015	8	NA	Environment	Plant	Raw Macadamia Nuts	United States	New York	NA	Food and Drug Administration - Center for Food Safety and Applied Nutrition (US)	5418	5418	5418	5418	5418	5418	536	536	536	536	2	2	2
SRR3184193		CVM-N26089	Heidelberg	15	2010	NA	NA	Poultry	Poultry	chicken breast	United States	New York	NA	Food and Drug Administration - Center for Food Safety and Applied Nutrition (US)	4577	4577	4577	4577	4577	536	536	536	536	536	2	2	2
SRR3229338		FDA414017 2-13	Minnesota	548	2007	3	NA	Food	Plant	abandgo tea	Mexico	NA	NA	Food and Drug Administration - Center for Food Safety and Applied Nutrition (US)	3667	3667	3667	3667	3667	3667	481	313	313	313	313	2	2
SRR3321861		154853	Heidelberg	15	2015	9	NA	Human	Human	Homo sapiens; human	United Kingdom	NA	No	Public Health England	1382	1382	1382	1382	558	536	536	536	536	536	2	2	2
SRR3322118		211749	Heidelberg	15	2016	1	NA	Food	ND/Others	food	United Kingdom	NA	NA	Public Health England	1508	1508	1508	1508	1508	1508	1508	1508	1508	536	2	2	2
SRR3322349		122211	Heidelberg	15	2015	6	NA	Human	Human	Homo sapiens; human	United Kingdom	NA	not stated	Public Health England	1615	1615	1615	1615	558	536	536	536	536	536	2	2	2
SRR3322611		107744	Heidelberg	15	2015	4	NA	Human	Human	Homo sapiens; human	United Kingdom	NA	NA	Public Health England	1681	1681	1681	1681	1681	1508	1508	1508	1508	536	2	2	2
SRR3372301		OSF047658	Minnesota	548	2015	10	NA	Animal Feed	ND/Others	pet food:foodon_00002682; animal feed; pet food	United States	Illinois	NA	Food and Drug Administration - Center for Food Safety and Applied Nutrition (US)	831	831	831	831	831	356	356	313	313	313	313	2	2
SRR3372302		OSF047659	Minnesota	548	2015	10	NA	Animal Feed	ND/Others	pet food:foodon_00002682; animal feed; pet food	United States	Illinois	NA	Food and Drug Administration - Center for Food Safety and Applied Nutrition (US)	832	832	832	831	831	356	356	313	313	313	313	2	2
SRR3372324		OSF047672	Minnesota	548	2015	10	NA	Environment	Soil/Dust	environmental	United States	Illinois	NA	Food and Drug Administration - Center for Food Safety and Applied Nutrition (US)	849	832	832	831	831	356	356	313	313	313	313	2	2
SRR3372326		OSF047674	Minnesota	548	2015	10	NA	Environment	Soil/Dust	environmental	United States	Illinois	NA	Food and Drug Administration - Center for Food Safety and Applied Nutrition (US)	851	832	832	831	831	356	356	313	313	313	313	2	2
SRR3372327		OSF047675	Minnesota	548	2015	10	NA	Environment	Soil/Dust	environmental	United States	Illinois	NA	Food and Drug Administration - Center for Food Safety and Applied Nutrition (US)	852	832	832	831	831	356	356	313	313	313	313	2	2
SRR3372328		OSF047676	Minnesota	548	2015	10	NA	Environment	Soil/Dust	environmental	United States	Illinois	NA	Food and Drug Administration - Center for Food Safety and Applied Nutrition (US)	850	832	832	831	831	356	356	313	313	313	313	2	2
SRR3372329		OSF047677	Minnesota	548	2015	10	NA	Environment	Soil/Dust	environmental	United States	Illinois	NA	Food and Drug Administration - Center for Food Safety and Applied Nutrition (US)	853	832	832	831	831	356	356	313	313	313	313	2	2
SRR3372330		OSF047678	Minnesota	548	2015	10	NA	Environment	Soil/Dust	environmental	United States	Illinois	NA	Food and Drug Administration - Center for Food Safety and Applied Nutrition (US)	854	832	832	831	831	356	356	313	313	313	313	2	2
SRR3372370		OSF047673	Minnesota	548	2015	10	NA	Environment	ND/Others	environmental	United States	Illinois	NA	FDA Center for Food Safety and Applied Nutrition	850	832	832	831	831	356	356	313	313	313	313	2	2
SRR3372376		OSF047679	Minnesota	548	2015	10	NA	Environment	ND/Others	environmental	United States	Illinois	NA	FDA Center for Food Safety and Applied Nutrition	855	832	832	831	831	356	356	313	313	313	313	2	2
SRR3372377		OSF047680	Minnesota	548	2015	10	NA	Environment	Soil/Dust	environmental	United States	Illinois	NA	Food and Drug Administration - Center for Food Safety and Applied Nutrition (US)	850	832	832	831	831	356	356	313	313	313	313	2	2
SRR3392120		CFSAN032016	Heidelberg	15	2008	3	NA	Livestock	Swine	swine; feces	United States	North Carolina	NA	FDA Center for Food Safety and Applied Nutrition	960	960	960	960	960	536	536	536	536	536	2	2	2
SRR3392181		CFSAN032003	Heidelberg	15	2008	12	NA	Livestock	Swine	swine; feces	United States	North Carolina	NA	Food and Drug Administration - Center for Food Safety and Applied Nutrition (US)	983	983	967	964	536	536	536	536	536	536	2	2	2
SRR3402070		FSIS1606178	Minnesota	548	2016	NA	NA	Livestock	Swine	animal-swine-sow	United States	Florida	NA	Department of Agriculture - Food Safety and Inspection Service (US)	691	691	691	691	691	356	356	313	313	313	313	2	2
SRR3405885		PNUSAS001600	Minnesota	548	2014	8	NA	Human	Human	Age: 60-69; stool	United States	NA	NA	PulseNet Next Generation Subtyping Methods Unit	600	600	600	600	600	600	600	313	313	313	313	2	2
SRR3438085		FDA437405 1-7	Minnesota	548	2007	9	NA	Food	ND/Others	gincoforte capsules	Mexico	NA	NA	Food and Drug Administration - Center for Food Safety and Applied Nutrition (US)	481	481	481	481	481	481	481	313	313	313	313	2	2
SRR3453116		FDA941569-2	Minnesota	548	2016	1	NA	Food	Plant	Fresh Thai Chilli Pepper	Haiti	NA	NA	Food and Drug Administration - Center for Food Safety and Applied Nutrition (US)	313	313	313	313	313	313	313	313	313	313	313	2	2
SRR3572966		PNUSAS002076	Minnesota	548	NA	NA	NA	Human	Human	Age: 50-59; stool	United States	NA	NA	PulseNet Next Generation Subtyping Methods Unit	41650	41650	600	600	600	600	600	313	313	313	313	2	2
SRR3593754		PNUSAS002152	Heidelberg	15	2015	9	NA	Human	Human	Age: 60-69; blood	United States	NA	NA	PulseNet Next Generation Subtyping Methods Unit	40303	40303	40303	40303	40303	536	536	536	536	536	2	2	2
SRR3676323		PNUSAS002524	Minnesota	548	2016	5	NA	Human	Human	Age: 30-39; abscess	United States	NA	NA	PulseNet Next Generation Subtyping Methods Unit	850	832	832	831	831	356	356	313	313	313	313	2	2
SRR3732288		PNUSAS002643	Minnesota	548	2016	5	NA	Human	Human	Age: 0-4; stool	United States	NA	NA	PulseNet Next Generation Subtyping Methods Unit	42201	832	832	831	831	356	356	313	313	313	313	2	2
SRR3745545		NY-N14210	Minnesota	548	2007	NA	NA	Poultry	Poultry	ground turkey	United States	Georgia	NA	FDA/CFSAN/NY_State	43743	43743	41864	9142	9142	9142	481	313	313	313	313	2	2
SRR3991002		FDA967178-3	Minnesota	548	2016	6	NA	Environment	Plant	cantaloupe	Mexico	NA	NA	FDA Center for Food Safety and Applied Nutrition	47809	47809	47809	47809	47809	9142	481	313	313	313	313	2	2
SRR4044605		2014AM-1285	Heidelberg	15	2014	4	NA	Human	Human	Age: 30-39; stool	United States	NA	NA	Centers for Disease Control and Prevention Enteric Diseases Laboratory Branch	48969	48969	48969	48969	48969	5322	536	536	536	536	2	2	2
SRR4044680		2014AM-0096	Heidelberg	15	2014	2	NA	Human	Human	Age: 50-59; urine	United States	NA	NA	Centers for Disease Control and Prevention Enteric Diseases Laboratory Branch	49093	49093	49093	49093	49093	536	536	536	536	536	2	2	2
SRR4098709		FDA474817-2-4	Minnesota	548	2008	6	NA	Environment	Water/River	water	Mexico	NA	NA	Food and Drug Administration - Center for Food Safety and Applied Nutrition (US)	356	356	356	356	356	356	356	313	313	313	313	2	2
SRR4098710		FDA474817-2-5	Minnesota	548	2008	6	NA	Environment	Water/River	water	Mexico	NA	NA	Food and Drug Administration - Center for Food Safety and Applied Nutrition (US)	357	356	356	356	356	356	356	313	313	313	313	2	2
SRR4237683		FDA474825-1-1	Minnesota	548	2008	6	NA	Environment	Water/River	water	Mexico	NA	NA	FDA/CFSAN	49929	49929	49929	49929	49929	9142	481	313	313	313	313	2	2
SRR4237684		FDA474825-1-2	Minnesota	548	2008	6	NA	Environment	Water/River	water	Mexico	NA	NA	FDA/CFSAN	49928	49928	49928	49928	49928	356	356	313	313	313	313	2	2
SRR4243099		CFSAN031553	Heidelberg	15	2005	1	NA	Wild Animal	ND/Others	spleen	Ethiopia	Addis Ababa	NA	FDA Center for Food Safety and Applied Nutrition	49998	49998	49998	49998	49998	7055	536	536	536	536	2	2	2
SRR4252426		FSIS1607593	Minnesota	548	2016	NA	NA	Livestock	Swine	animal-swine-market swine	United States	New York	NA	USDA FSIS	50115	50115	50115	50115	12377	356	356	313	313	313	313	2	2
SRR4272777		PNUSAS003790	Minnesota	548	2016	8	NA	Human	Human	Age: 10-19; stool	United States	NA	NA	PulseNet Next Generation Subtyping Methods Unit	50191	47809	47809	47809	47809	9142	481	313	313	313	313	2	2
SRR4293101		2016K-0797	Minnesota	548	2016	7	NA	Human	Human	Age: 5-9; blood	United States	NA	NA	Centers for Disease Control and Prevention Enteric Diseases Laboratory Branch	50191	47809	47809	47809	47809	9142	481	313	313	313	313	2	2
SRR4427840		OSF048206	Minnesota	548	2015	10	NA	Environment	ND/Others	environmental	United States	Illinois	NA	FDA Center for Food Safety and Applied Nutrition	853	832	832	831	831	356	356	313	313	313	313	2	2
SRR4427842		OSF048205	Minnesota	548	2015	10	NA	Environment	ND/Others	environmental	United States	Illinois	NA	FDA Center for Food Safety and Applied Nutrition	850	832	832	831	831	356	356	313	313	313	313	2	2
SRR4427843		OSF048204	Minnesota	548	2015	10	NA	Environment	ND/Others	environmental	United States	Illinois	NA	FDA Center for Food Safety and Applied Nutrition	51323	832	832	831	831	356	356	313	313	313	313	2	2
SRR4427844		OSF048203	Minnesota	548	2015	10	NA	Environment	ND/Others	environmental	United States	Illinois	NA	FDA Center for Food Safety and Applied Nutrition	51310	832	832	831	831	356	356	313	313	313	313	2	2
SRR4453699		FSIS1608056	Minnesota	548	2016	NA	NA	Livestock	Bovine	animal-cattle-dairy cow	United States	Wisconsin	NA	USDA FSIS	52002	52002	52002	52002	831	356	356	313	313	313	313	2	2
SRR4454554		PNUSAS004871	Heidelberg	15	2016	9	NA	Human	Human	Age: 10-19; URINE CLEAN CATCH	United States	NA	NA	PulseNet Next Generation Subtyping Methods Unit	51980	51980	51980	51980	51980	536	536	536	536	536	2	2	2
SRR4896375		PNUSAS005028	Heidelberg	3603	NA	NA	NA	NA	NA	NA	United States	NA	NA	PulseNet Next Generation Subtyping Methods Unit	52403	52403	52403	52403	52403	52403	536	536	536	536	2	2	2
SRR5034613		OSF048318	Heidelberg	15	2015	11	NA	Poultry	Poultry	chicken	United States	Indiana	NA	FDA Center for Food Safety and Applied Nutrition	55328	55328	55328	55328	55328	536	536	536	536	536	2	2	2
SRR5040893		OSF048473	Minnesota	548	2015	11	NA	Environment	ND/Others	environmental	United States	Illinois	NA	FDA Center for Food Safety and Applied Nutrition	53722	53722	832	831	831	356	356	313	313	313	313	2	2
SRR5040922		OSF048472	Minnesota	548	2015	11	NA	Environment	ND/Others	environmental	United States	Illinois	NA	FDA Center for Food Safety and Applied Nutrition	53558	832	832	831	831	356	356	313	313	313	313	2	2
SRR5040923		OSF048471	Minnesota	548	2015	11	NA	Environment	ND/Others	environmental	United States	Illinois	NA	FDA Center for Food Safety and Applied Nutrition	850	832	832	831	831	356	356	313	313	313	313	2	2
SRR5040926		OSF048467	Minnesota	548	2015	11	NA	Environment	ND/Others	environmental	United States	Illinois	NA	FDA Center for Food Safety and Applied Nutrition	850	832	832	831	831	356	356	313	313	313	313	2	2
SRR5040935		OSF048466	Minnesota	548	2015	11	NA	Environment	ND/Others	environmental	United States	Illinois	NA	FDA Center for Food Safety and Applied Nutrition	53516	832	832	831	831	356	356	313	313	313	313	2	2
SRR5044077		PNUSAS005366	Heidelberg	15	2016	7	NA	Human	Human	Age: 50-59; stool	United States	NA	NA	PulseNet Next Generation Subtyping Methods Unit	54585	54585	54585	54585	54585	536	536	536	536	536	2	2	2
SRR5056365		SA20030300	Minnesota	548	NA	NA	NA	NA	NA	NA	NA	NA	NA	Laboratory for Foodborne Zoonoses	170021	170021	170021	136604	136604	136604	481	313	313	313	313	2	2
SRR5056448		SA19981206	Heidelberg	15	NA	NA	NA	NA	NA	NA	NA	NA	NA	Laboratory for Foodborne Zoonoses	170071	96959	96959	96959	96959	7055	536	536	536	536	2	2	2
SRR5081484		PNUSAS005335	Heidelberg	15	2016	10	NA	Human	Human	Age: 90-99; stool	United States	NA	NA	PulseNet Next Generation Subtyping Methods Unit	56532	56532	56532	56532	56532	536	536	536	536	536	2	2	2
SRR5110770		PNUSAS006107	Heidelberg	15	2016	8	NA	Human	Human	Age: 30-39; stool	United States	NA	NA	PulseNet Next Generation Subtyping Methods Unit	56019	56019	56019	56019	56019	536	536	536	536	536	2	2	2
SRR5116296		FDA987958-C002-025	Minnesota	548	2016	11	NA	Environment	Plant	cucumbers	Mexico	NA	NA	FDA Center for Food Safety and Applied Nutrition	56296	56296	56296	56296	56296	9142	481	313	313	313	313	2	2
SRR5121445		PNUSAS005873	Minnesota	548	2016	9	NA	Human	Human	Age: 40-49	United States	NA	NA	PulseNet Next Generation Subtyping Methods Unit	57031	57031	57031	57031	57031	356	356	313	313	313	313	2	2
SRR5155653		ADRDL-774	Heidelberg	15	2011	3	NA	Environment	Soil/Dust	Drag Swab	Brazil	NA	NA	FDA Center for Food Safety and Applied Nutrition	58589	58589	58589	58589	558	536	536	536	536	536	2	2	2
SRR5159823		PNUSAS006743	Minnesota	548	NA	NA	NA	NA	NA	NA	United States	NA	NA	PulseNet Next Generation Subtyping Methods Unit	58619	58619	58619	58619	58619	58619	7227	313	313	313	313	2	2
SRR5188697		PNUSAS007432	Heidelberg	15	2016	12	NA	Human	Human	Age: 50-59	United States	NA	NA	Center for Diease Control and Prevention - Enteric Diseases Laboratory Branch (US)	59595	59595	59595	59595	59595	59595	59595	536	536	536	2	2	2
SRR5206438		OSF059172	Minnesota	548	2016	NA	NA	ND	ND/Others	Environmental sponge	United States	Illinois	NA	FDA Center for Food Safety and Applied Nutrition	850	832	832	831	831	356	356	313	313	313	313	2	2
SRR5209738		2014AM-2949	Heidelberg	15	2014	10	NA	Human	Human	Age: 80-89; blood	United States	NA	NA	Centers for Disease Control and Prevention Enteric Diseases Laboratory Branch	61159	61159	61159	61159	61159	536	536	536	536	536	2	2	2
SRR5227140		ID113273	Heidelberg	15	2011	8	NA	Human	Human	human	NA	NA	NA	National Microbiology Laboratory	170372	170372	170372	170372	170372	536	536	536	536	536	2	2	2
SRR5227146		ID104279	Heidelberg	15	2009	11	NA	Human	Human	human	NA	NA	NA	Laboratoire de sante publique du Quebec	170368	170368	170368	170368	170368	536	536	536	536	536	2	2	2
SRR5227174		ID110674	Heidelberg	15	2011	2	NA	Human	Human	human	NA	NA	NA	Laboratoire de sante publique du Quebec	170432	170432	170432	170432	170432	536	536	536	536	536	2	2	2
SRR5227176		ID122356	Heidelberg	15	2012	12	NA	Human	Human	human	NA	NA	NA	Laboratoire de sante publique du Quebec	170431	170431	170431	170431	170431	536	536	536	536	536	2	2	2
SRR5235470		CVM N44134F	Heidelberg	15	2013	NA	NA	Livestock	Swine	Cecal Sow	United States	Kansas	NA	FDA	63064	63064	63064	63064	63064	536	536	536	536	536	2	2	2
SRR5241829		N13-01352	Heidelberg	15	2012	NA	NA	Food	Avian	Food aliquot (chicken)	Canada	Quebec	NA	Public Health Agency of Canada	63673	63673	63673	63673	63673	536	536	536	536	536	2	2	2
SRR5241847		N13-01354	Heidelberg	15	2012	NA	NA	Food	Avian	Food aliquot (turkey)	Canada	Quebec	NA	Public Health Agency of Canada	64049	64049	64049	64049	63711	536	536	536	536	536	2	2	2
SRR5289512		FDA632626-1	Minnesota	548	2010	6	NA	Environment	Plant	dried coconut	Haiti	NA	NA	FDA/CFSAN	64791	64791	64791	64791	64791	64791	313	313	313	313	313	2	2
SRR5289517		FDA632626-2	Minnesota	548	2010	6	NA	Environment	Plant	dried coconut	Haiti	NA	NA	FDA/CFSAN	64809	64809	64791	64791	64791	64791	313	313	313	313	313	2	2
SRR5291650		PNUSAS008798	Heidelberg	15	2016	11	NA	ND	ND/Others	intestine	United States	NA	NA	PulseNet Next Generation Subtyping Methods Unit	64831	64831	64831	64831	64831	536	536	536	536	536	2	2	2
SRR5350335		FSIS1710582	Heidelberg	15	2017	NA	NA	Poultry	Poultry	comminuted chicken	United States	Arkansas	NA	USDA FSIS	65927	65927	65927	65927	65927	536	536	536	536	536	2	2	2
SRR5364276		PNUSAS009288	Minnesota	285	NA	NA	NA	NA	NA	NA	United States	NA	NA	Center for Diease Control and Prevention - Enteric Diseases Laboratory Branch (US)	66807	66807	66807	66807	66807	66807	14729	313	313	313	313	2	2
SRR5382626		PNUSAS010684	Minnesota	548	2017	3	NA	Human	Human	Homo sapiens; Age: 0-4; stool	United States	NA	NA	Centers for Disease Control and Prevention Enteric Diseases Laboratory Branch	68390	68390	68390	68390	68390	356	356	313	313	313	313	2	2
SRR5382639		PNUSAS010687	Minnesota	548	2017	2	NA	Human	Human	Homo sapiens; Age: 5-9	United States	NA	NA	PulseNet Next Generation Subtyping Methods Unit	68170	68170	68170	68170	68170	356	356	313	313	313	313	2	2
SRR5382730		PNUSAS010324	Heidelberg	15	2017	2	NA	Human	Human	Age: 50-59; stool	United States	Wyoming	NA	PulseNet Next Generation Subtyping Methods Unit	68121	68121	68121	68121	68121	68121	1508	1508	1508	536	2	2	2
SRR5409144		PNUSAS010422	Minnesota	548	2017	2	NA	Human	Human	Age: 30-39; stool	United States	NA	NA	PulseNet Next Generation Subtyping Methods Unit	67916	67916	67916	67916	67916	356	356	313	313	313	313	2	2
SRR5413710		PNUSAS010734	Heidelberg	15	2017	3	NA	Human	Human	Age: 20-29; stool	United States	NA	NA	PulseNet Next Generation Subtyping Methods Unit	67649	67649	67649	67649	67649	29484	536	536	536	536	2	2	2
SRR5429849		PNUSAS010421	Minnesota	548	2017	3	NA	Human	Human	Age: 60-69; stool	United States	NA	NA	PulseNet Next Generation Subtyping Methods Unit	67469	67469	67469	67469	67469	67469	7227	313	313	313	313	2	2
SRR5452294		OSF062965	Minnesota	548	2017	NA	NA	ND	ND/Others	Environmental sponge	United States	Wisconsin	NA	FDA Center for Food Safety and Applied Nutrition	850	832	832	831	831	356	356	313	313	313	313	2	2
SRR5452298		OSF062963	Minnesota	548	2017	NA	NA	ND	ND/Others	Environmental sponge	United States	Wisconsin	NA	FDA Center for Food Safety and Applied Nutrition	68842	832	832	831	831	356	356	313	313	313	313	2	2
SRR5459228		PNUSAS011955	Minnesota	548	NA	NA	NA	Human	Human	Homo sapiens	United States	NA	NA	Centers for Disease Control and Prevention Enteric Diseases Laboratory Branch	68919	68919	68919	68919	12377	356	356	313	313	313	313	2	2
SRR5459261		PNUSAS011546	Minnesota	548	2016	7	NA	Human	Human	Age: 60-69	United States	NA	NA	Center for Diease Control and Prevention - Enteric Diseases Laboratory Branch (US)	69135	47809	47809	47809	47809	9142	481	313	313	313	313	2	2
SRR5486238		PNUSAS003789	Minnesota	548	2016	7	NA	Human	Human	Age: 40-49; urine	United States	NA	NA	PulseNet	50191	47809	47809	47809	47809	9142	481	313	313	313	313	2	2
SRR5583061		357771	Minnesota	548	2017	3	NA	Food	ND/Others	food	United Kingdom	NA	NA	Public Health England	71156	71156	71156	71156	24669	24669	7227	313	313	313	313	2	2
SRR5583081		369988	Heidelberg	15	2017	5	NA	Food	ND/Others	food	United Kingdom	NA	NA	Public Health England	71174	71167	71167	71167	29133	536	536	536	536	536	2	2	2
SRR5583084		369990	Heidelberg	15	2017	5	NA	Food	ND/Others	food	United Kingdom	NA	NA	Public Health England	71167	71167	71167	71167	29133	536	536	536	536	536	2	2	2
SRR5583123		369976	Heidelberg	15	2017	5	NA	Food	ND/Others	food	United Kingdom	NA	NA	Public Health England	71213	71213	71213	71213	71213	536	536	536	536	536	2	2	2
SRR5583242		337633	Heidelberg	15	2017	1	NA	Human	Human	Homo sapiens; human	United Kingdom	NA	NA	Public Health England	71281	71281	71281	71281	71281	71281	536	536	536	536	2	2	2
SRR5583821		369982	Heidelberg	15	2017	5	NA	Human	Human	Homo sapiens; human	United Kingdom	NA	NA	Public Health England	71333	71333	71333	71213	71213	536	536	536	536	536	2	2	2
SRR5583955		369980	Heidelberg	15	2017	5	NA	Food	ND/Others	food	United Kingdom	NA	NA	Public Health England	71457	71457	71457	71457	29133	536	536	536	536	536	2	2	2
SRR5584049		364212	Heidelberg	15	2017	4	NA	Food	ND/Others	food	United Kingdom	NA	NA	Public Health England	71543	71543	71543	71543	29133	536	536	536	536	536	2	2	2
SRR5584094		368961	Heidelberg	15	2017	5	NA	Food	ND/Others	food	United Kingdom	NA	NA	Public Health England	71565	71565	71565	71565	29133	536	536	536	536	536	2	2	2
SRR5584590		363538	Heidelberg	15	2017	4	NA	Food	ND/Others	food	United Kingdom	NA	NA	Public Health England	71649	71649	71649	71543	29133	536	536	536	536	536	2	2	2
SRR5584684		365405	Heidelberg	15	2017	4	NA	Food	ND/Others	food	United Kingdom	NA	NA	Public Health England	71708	71708	71708	71708	71708	536	536	536	536	536	2	2	2
SRR5584758		342962	Heidelberg	15	2017	2	NA	Food	ND/Others	food	United Kingdom	NA	NA	Public Health England	71773	71773	71773	71773	71773	536	536	536	536	536	2	2	2
SRR5584830		363540	Heidelberg	15	2017	4	NA	Food	ND/Others	food	United Kingdom	NA	NA	Public Health England	71839	71839	71839	71839	71839	536	536	536	536	536	2	2	2
SRR5584952		369008	Heidelberg	15	2017	5	NA	Food	ND/Others	food	United Kingdom	NA	NA	Public Health England	71333	71333	71333	71213	71213	536	536	536	536	536	2	2	2
SRR5584998		369039	Heidelberg	15	2017	5	NA	Food	ND/Others	food	United Kingdom	NA	NA	Public Health England	71917	71917	71917	71917	29133	536	536	536	536	536	2	2	2
SRR5585036		363525	Heidelberg	15	2017	4	NA	Food	ND/Others	food	United Kingdom	NA	NA	Public Health England	71893	71893	71893	71893	29133	536	536	536	536	536	2	2	2
SRR5585049		348042	Heidelberg	15	2013	11	NA	Human	Human	Homo sapiens; human	United Kingdom	NA	NA	Public Health England	72093	72093	72093	72093	9778	5322	536	536	536	536	2	2	2
SRR5585050		363523	Heidelberg	15	2017	4	NA	Food	ND/Others	food	United Kingdom	NA	NA	Public Health England	72092	72092	72092	71213	71213	536	536	536	536	536	2	2	2
SRR5585076		342966	Heidelberg	15	2017	2	NA	Food	ND/Others	food	United Kingdom	NA	NA	Public Health England	71920	71920	71920	71920	71920	536	536	536	536	536	2	2	2
SRR5585127		363524	Heidelberg	15	2017	4	NA	Food	ND/Others	food	United Kingdom	NA	NA	Public Health England	72390	72390	72390	71565	29133	536	536	536	536	536	2	2	2
SRR5585135		342961	Heidelberg	15	2017	2	NA	Food	ND/Others	food	United Kingdom	NA	NA	Public Health England	71920	71920	71920	71920	71920	536	536	536	536	536	2	2	2
SRR5585192		363522	Heidelberg	15	2017	4	NA	Food	ND/Others	food	United Kingdom	NA	NA	Public Health England	72208	72208	71543	71543	29133	536	536	536	536	536	2	2	2
SRR5585228		345766	Heidelberg	15	2017	2	NA	Food	ND/Others	food	United Kingdom	NA	NA	Public Health England	72101	72101	72101	71565	29133	536	536	536	536	536	2	2	2
SRR5585239		342970	Heidelberg	15	2017	2	NA	Food	ND/Others	food	United Kingdom	NA	NA	Public Health England	72231	72231	72231	71773	71773	536	536	536	536	536	2	2	2
SRR5585257		369978	Heidelberg	15	2017	5	NA	Food	ND/Others	food	United Kingdom	NA	NA	Public Health England	72144	72144	71333	71213	71213	536	536	536	536	536	2	2	2
SRR5585377		362764	Minnesota	548	2017	4	NA	Food	ND/Others	food	United Kingdom	NA	NA	Public Health England	72340	71969	71969	24669	24669	24669	7227	313	313	313	313	2	2
SRR5605943		PNUSAS012863	Heidelberg	15	2017	4	NA	Human	Human	Age: 40-49; stool	United States	NA	NA	PulseNet Next Generation Subtyping Methods Unit	72745	72745	72745	72745	72745	5699	5699	536	536	536	2	2	2
SRR5631592		369021	Heidelberg	15	2017	5	NA	Food	ND/Others	food	United Kingdom	NA	NA	Public Health England	71917	71917	71917	71917	29133	536	536	536	536	536	2	2	2
SRR5631604		365404	Heidelberg	15	2017	4	NA	Food	ND/Others	food	United Kingdom	NA	NA	Public Health England	73834	73834	73834	71893	29133	536	536	536	536	536	2	2	2
SRR5631653		345767	Heidelberg	15	2017	2	NA	Food	ND/Others	food	United Kingdom	NA	NA	Public Health England	73135	73135	72101	71565	29133	536	536	536	536	536	2	2	2
SRR5631669		345760	Heidelberg	15	2017	2	NA	Food	ND/Others	food	United Kingdom	NA	NA	Public Health England	73117	73117	73117	73117	29133	536	536	536	536	536	2	2	2
SRR5632108		363541	Heidelberg	15	2017	4	NA	Food	ND/Others	food	United Kingdom	NA	NA	Public Health England	71839	71839	71839	71839	71839	536	536	536	536	536	2	2	2
SRR5632789		346578	Heidelberg	15	2017	2	NA	Human	Human	Homo sapiens; human	United Kingdom	NA	NA	Public Health England	73346	73346	73346	73346	73346	73346	536	536	536	536	2	2	2
SRR5632816		342968	Heidelberg	15	2017	2	NA	Food	ND/Others	food	United Kingdom	NA	NA	Public Health England	71920	71920	71920	71920	71920	536	536	536	536	536	2	2	2
SRR5632970		368989	Heidelberg	15	2017	5	NA	Food	ND/Others	food	United Kingdom	NA	NA	Public Health England	73821	71167	71167	71167	29133	536	536	536	536	536	2	2	2
SRR5633077		342964	Heidelberg	15	2017	2	NA	Food	ND/Others	food	United Kingdom	NA	NA	Public Health England	73426	73426	73426	71565	29133	536	536	536	536	536	2	2	2
SRR5633085		345761	Heidelberg	15	2017	2	NA	Food	ND/Others	food	United Kingdom	NA	NA	Public Health England	73448	73448	73448	73448	29133	536	536	536	536	536	2	2	2
SRR5633088		345759	Heidelberg	15	2017	2	NA	Food	ND/Others	food	United Kingdom	NA	NA	Public Health England	73444	73444	73444	71565	29133	536	536	536	536	536	2	2	2
SRR5633101		368971	Heidelberg	15	2017	5	NA	Food	ND/Others	food	United Kingdom	NA	NA	Public Health England	71457	71457	71457	71457	29133	536	536	536	536	536	2	2	2
SRR5633111		362760	Minnesota	548	2017	4	NA	Food	ND/Others	food	United Kingdom	NA	NA	Public Health England	72297	71969	71969	24669	24669	24669	7227	313	313	313	313	2	2
SRR5633133		345765	Heidelberg	15	2017	2	NA	Food	ND/Others	food	United Kingdom	NA	NA	Public Health England	73466	73466	73466	73466	73466	536	536	536	536	536	2	2	2
SRR5633165		369950	Heidelberg	15	2017	5	NA	Human	Human	Homo sapiens; human	United Kingdom (Travel)	NA	YES	Public Health England	73501	73501	73501	71543	29133	536	536	536	536	536	2	2	2
SRR5633236		342969	Heidelberg	15	2017	2	NA	Food	ND/Others	food	United Kingdom	NA	NA	Public Health England	73516	73516	73516	73516	29133	536	536	536	536	536	2	2	2
SRR5633396		345763	Heidelberg	15	2017	2	NA	Food	ND/Others	food	United Kingdom	NA	NA	Public Health England	73606	73606	73444	71565	29133	536	536	536	536	536	2	2	2
SRR5647012		FDA341961	Heidelberg	15	2005	7	NA	Food	ND/Others	pig ears	Canada	NA	NA	Food and Drug Administration - Center for Food Safety and Applied Nutrition (US)	74079	74079	74079	74079	74079	536	536	536	536	536	2	2	2
SRR5649637		OSF062955	Minnesota	548	2017	NA	NA	ND	ND/Others	Environmental sponge	United States	Wisconsin	NA	FDA Center for Food Safety and Applied Nutrition	74211	832	832	831	831	356	356	313	313	313	313	2	2
SRR5649655		OSF062958	Minnesota	548	2017	NA	NA	ND	ND/Others	Environmental sponge	United States	Wisconsin	NA	FDA Center for Food Safety and Applied Nutrition	74227	832	832	831	831	356	356	313	313	313	313	2	2
SRR5649665		OSF062957	Minnesota	548	2017	NA	NA	ND	ND/Others	Environmental sponge	United States	Wisconsin	NA	FDA Center for Food Safety and Applied Nutrition	74195	832	832	831	831	356	356	313	313	313	313	2	2
SRR5649910		OSF062954	Minnesota	548	2017	NA	NA	ND	ND/Others	Environmental sponge	United States	Wisconsin	NA	FDA Center for Food Safety and Applied Nutrition	74207	832	832	831	831	356	356	313	313	313	313	2	2
SRR5650508		OSF062959	Minnesota	548	2017	NA	NA	ND	ND/Others	Environmental sponge	United States	Wisconsin	NA	FDA Center for Food Safety and Applied Nutrition	853	832	832	831	831	356	356	313	313	313	313	2	2
SRR5650593		OSF062956	Minnesota	548	2017	NA	NA	ND	ND/Others	Environmental sponge	United States	Wisconsin	NA	FDA Center for Food Safety and Applied Nutrition	74273	74273	832	831	831	356	356	313	313	313	313	2	2
SRR5724840		PNUSAS015604	Minnesota	548	2017	5	NA	Human	Human	Homo sapiens; Age: 50-59; blood	United States	NA	NA	PulseNet Next Generation Subtyping Methods Unit	75377	75377	75377	75377	12377	356	356	313	313	313	313	2	2
SRR5739443		2015AM-0587	Minnesota	548	2015	3	NA	Human	Human	Age: 0-4; blood	United States	NA	NA	Centers for Disease Control and Prevention Enteric Diseases Laboratory Branch	75481	75481	75481	75481	12377	356	356	313	313	313	313	2	2
SRR5739449		2015AM-1141	Minnesota	548	2015	6	NA	Human	Human	Age: 5-9; stool	United States	NA	NA	Centers for Disease Control and Prevention Enteric Diseases Laboratory Branch	75486	75486	75486	42047	12377	356	356	313	313	313	313	2	2
SRR5761297		PNUSAS015192	Minnesota	548	2009	9	NA	Human	Human	Age 50-59	United States	NA	NA	PulseNet Next Generation Subtyping Methods Unit	76312	76312	16417	16417	16417	16417	7227	313	313	313	313	2	2
SRR5801118		FSIS1701902	Minnesota	548	2017	NA	NA	Livestock	Swine	animal-swine-market swine	United States	New York	NA	USDA FSIS	77031	77031	77031	77031	77031	9142	481	313	313	313	313	2	2
SRR5804728		FDA670103-4	Heidelberg	15	2011	1	NA	Environment	Soil/Dust	swab	United States	Iowa	NA	Food and Drug Administration - Center for Food Safety and Applied Nutrition (US)	77034	77034	77034	77034	77034	536	536	536	536	536	2	2	2
SRR5817389		PNUSAS016852	Heidelberg	15	NA	NA	NA	NA	NA	NA	United States	NA	NA	PulseNet Next Generation Subtyping Methods Unit	77759	77759	77759	77759	77759	77759	536	536	536	536	2	2	2
SRR5821979		PNUSAS017583	Heidelberg	15	NA	NA	NA	NA	NA	NA	United States	NA	NA	PulseNet Next Generation Subtyping Methods Unit	78150	78150	78150	78150	78150	536	536	536	536	536	2	2	2
SRR5838410		FSIS1702773	Minnesota	548	2017	NA	NA	Livestock	Bovine	product-raw-intact-beef	United States	New Jersey	NA	USDA FSIS	78616	78616	78616	78616	78616	78616	7227	313	313	313	313	2	2
SRR5865205		PNUSAS018205	Heidelberg	15	2017	6	NA	Human	Human	Age: 5-9; stool	United States	NA	NA	PulseNet Next Generation Subtyping Methods Unit	79874	79874	79874	79874	79874	7055	536	536	536	536	2	2	2
SRR5868303		2015AM-1729	Minnesota	548	2015	8	NA	Human	Human	Age: 0-4; stool	United States	NA	NA	Centers for Disease Control and Prevention Enteric Diseases Laboratory Branch	80064	80064	80064	80064	80064	356	356	313	313	313	313	2	2
SRR5874784		2015AM-1728	Minnesota	548	2015	9	NA	Human	Human	Age: 40-49; stool	United States	NA	NA	Centers for Disease Control and Prevention Enteric Diseases Laboratory Branch	80107	80107	80107	80107	80107	481	481	313	313	313	313	2	2
SRR5875121		OSF065542	Minnesota	548	2017	NA	NA	Animal Feed	ND/Others	pet food:foodon_00002682; animal feed; finished pet food	United States	Illinois	NA	FDA Center for Food Safety and Applied Nutrition	850	832	832	831	831	356	356	313	313	313	313	2	2
SRR5875186		OSF065555	Minnesota	548	2017	NA	NA	ND	ND/Others	Environmental sponge	United States	Kansas	NA	FDA Center for Food Safety and Applied Nutrition	80168	80168	80168	80168	18579	600	600	313	313	313	313	2	2
SRR5875199		OSF065543	Minnesota	548	2017	NA	NA	Animal Feed	ND/Others	pet food:foodon_00002682; animal feed; finished pet food	United States	Illinois	NA	FDA Center for Food Safety and Applied Nutrition	80189	832	832	831	831	356	356	313	313	313	313	2	2
SRR5875233		OSF065560	Minnesota	548	2017	NA	NA	Animal Feed	ND/Others	pet food:foodon_00002682; animal feed; pet food ingredient	United States	Illinois	NA	FDA Center for Food Safety and Applied Nutrition	80133	80133	832	831	831	356	356	313	313	313	313	2	2
SRR5907365		PNUSAS019819	Minnesota	548	NA	NA	NA	NA	NA	NA	NA	NA	NA	PulseNet Next Generation Subtyping Methods Unit	81268	81268	81268	52002	831	356	356	313	313	313	313	2	2
SRR5951344		OSF067307	Minnesota	548	2017	NA	NA	Animal Feed	ND/Others	pet food:foodon_00002682; animal feed; finished pet food	United States	Illinois	NA	FDA Center for Food Safety and Applied Nutrition	83171	832	832	831	831	356	356	313	313	313	313	2	2
SRR5951420		OSF067261	Minnesota	548	2017	NA	NA	Animal Feed	ND/Others	pet food:foodon_00002682; animal feed; finished pet food	United States	Illinois	NA	FDA Center for Food Safety and Applied Nutrition	83133	832	832	831	831	356	356	313	313	313	313	2	2
SRR5951635		OSF067305	Minnesota	548	2017	NA	NA	Animal Feed	ND/Others	pet food:foodon_00002682; animal feed; finished pet food	United States	Illinois	NA	FDA Center for Food Safety and Applied Nutrition	83169	832	832	831	831	356	356	313	313	313	313	2	2
SRR5985939		OSF067280	Minnesota	548	2017	NA	NA	ND	ND/Others	Environmental sponge	United States	Illinois	NA	FDA Center for Food Safety and Applied Nutrition	84034	832	832	831	831	356	356	313	313	313	313	2	2
SRR5990692		OSF067272	Minnesota	548	2017	NA	NA	ND	ND/Others	Environmental sponge	United States	Illinois	NA	FDA Center for Food Safety and Applied Nutrition	84241	832	832	831	831	356	356	313	313	313	313	2	2
SRR5991128		OSF067262	Minnesota	548	2017	NA	NA	Animal Feed	ND/Others	pet food:foodon_00002682; animal feed; finished pet food	United States	Illinois	NA	FDA Center for Food Safety and Applied Nutrition	84654	84654	832	831	831	356	356	313	313	313	313	2	2
SRR5991131		OSF067263	Minnesota	548	2017	NA	NA	Animal Feed	ND/Others	pet food:foodon_00002682; animal feed; finished pet food	United States	Illinois	NA	FDA Center for Food Safety and Applied Nutrition	84654	84654	832	831	831	356	356	313	313	313	313	2	2
SRR6029283		PNUSAS022608	Heidelberg	4221	NA	NA	NA	NA	NA	NA	United States	NA	NA	PulseNet Next Generation Subtyping Methods Unit	86480	86480	86480	86480	86480	536	536	536	536	536	2	2	2
SRR6050663		PNUSAS022116	Heidelberg	15	2017	7	NA	Human	Human	Age: 70-79; blood	United States	NA	NA	PulseNet Next Generation Subtyping Methods Unit	86881	86881	86881	86881	86881	536	536	536	536	536	2	2	2
SRR6107646		31469	Heidelberg	15	2015	NA	NA	Livestock	Swine	Colon (Porcine)	United States	Minnesota	NA	FDA Center for Food Safety and Applied Nutrition	88631	88631	88631	88631	88631	536	536	536	536	536	2	2	2
SRR6107916		31467	Heidelberg	15	2015	NA	NA	Livestock	Swine	Colon (Porcine)	United States	Minnesota	NA	FDA Center for Food Safety and Applied Nutrition	88723	88723	88723	88723	88723	536	536	536	536	536	2	2	2
SRR6109132		34911	Heidelberg	15	2015	NA	NA	Livestock	Swine	Colon (Porcine)	United States	Minnesota	NA	FDA Center for Food Safety and Applied Nutrition	89369	89369	89369	89369	89369	536	536	536	536	536	2	2	2
SRR6109338		OSF069205	Minnesota	548	2015	NA	NA	Environment	Soil/Dust	environmental swab	United States	Illinois	NA	FDA Center for Food Safety and Applied Nutrition	850	832	832	831	831	356	356	313	313	313	313	2	2
SRR6109340		OSF069206	Minnesota	548	2015	NA	NA	ND	ND/Others	Environmental sponge	United States	Illinois	NA	FDA Center for Food Safety and Applied Nutrition	853	832	832	831	831	356	356	313	313	313	313	2	2
SRR6109551		OSF069199	Minnesota	548	2015	NA	NA	Environment	Soil/Dust	environmental swab	United States	Illinois	NA	FDA Center for Food Safety and Applied Nutrition	850	832	832	831	831	356	356	313	313	313	313	2	2
SRR6109571		OSF069198	Minnesota	548	2015	NA	NA	Animal Feed	ND/Others	pet food:foodon_00002682; animal feed; finished pet food	United States	Illinois	NA	FDA Center for Food Safety and Applied Nutrition	89302	832	832	831	831	356	356	313	313	313	313	2	2
SRR6109575		OSF069218	Minnesota	548	2015	NA	NA	Environment	Soil/Dust	environmental swab	United States	Illinois	NA	FDA Center for Food Safety and Applied Nutrition	89650	832	832	831	831	356	356	313	313	313	313	2	2
SRR6109629		OSF069204	Minnesota	548	2015	NA	NA	Environment	Soil/Dust	environmental swab	United States	Illinois	NA	FDA Center for Food Safety and Applied Nutrition	850	832	832	831	831	356	356	313	313	313	313	2	2
SRR6109633		OSF069203	Minnesota	548	2015	NA	NA	Environment	Soil/Dust	environmental swab	United States	Illinois	NA	FDA Center for Food Safety and Applied Nutrition	853	832	832	831	831	356	356	313	313	313	313	2	2
SRR6109656		OSF069183	Minnesota	548	2015	NA	NA	Animal Feed	ND/Others	pet food:foodon_00002682; animal feed; finished pet food	United States	Illinois	NA	FDA Center for Food Safety and Applied Nutrition	89627	832	832	831	831	356	356	313	313	313	313	2	2
SRR6160659		11-30423-11-001	Heidelberg	15	2001	NA	NA	Livestock	Bovine	Bos taurus-Pooled tissue	United States	Ohio	NA	FDA Center for Food Safety and Applied Nutrition	92337	92337	92337	92337	92337	536	536	536	536	536	2	2	2
SRR6203392		PNUSAS026111	Minnesota	548	2017	NA	NA	NA	NA	NA	United States	NA	NA	PulseNet Next Generation Subtyping Methods Unit	94207	94207	94207	94207	12377	356	356	313	313	313	313	2	2
SRR6207756		FDA598330-1	Heidelberg	15	2010	1	NA	Environment	Plant	hulled sesame seeds	India	NA	NA	FDA/CFSAN	94270	94270	94270	94270	94270	37410	536	536	536	536	2	2	2
SRR6212310		OSF070480	Minnesota	548	2015	NA	NA	Animal Feed	ND/Others	pet food:foodon_00002682; animal feed; finished pet food	United States	Illinois	NA	FDA Center for Food Safety and Applied Nutrition	850	832	832	831	831	356	356	313	313	313	313	2	2
SRR6213018		D15-026869	Heidelberg	15	2015	NA	NA	Livestock	Swine	Intestine (Porcine)	United States	Minnesota	NA	FDA Center for Food Safety and Applied Nutrition	94360	94360	94360	94360	94360	536	536	536	536	536	2	2	2
SRR6217903		PNUSAS026456	Minnesota	548	NA	NA	NA	NA	NA	NA	United States	NA	NA	PulseNet Next Generation Subtyping Methods Unit	96267	96267	96267	96267	96267	9142	481	313	313	313	313	2	2
SRR6236607		OSF070516	Heidelberg	15	2015	NA	NA	Poultry	Poultry	Finished Ground Chicken	United States	Indiana	NA	FDA Center for Food Safety and Applied Nutrition	95137	95137	95137	95137	95137	536	536	536	536	536	2	2	2
SRR6249917		FSIS11704575	Heidelberg	15	2017	NA	NA	Poultry	Poultry	animal-chicken-young chicken	United States	Georgia	NA	USDA FSIS	95841	95841	95841	95841	95841	536	536	536	536	536	2	2	2
SRR6254894		PNUSAS026958	Minnesota	548	NA	NA	NA	NA	NA	NA	United States	NA	NA	PulseNet Next Generation Subtyping Methods Unit	95969	95969	95969	95969	12377	356	356	313	313	313	313	2	2
SRR6286027		OSF071212	Minnesota	548	2015	NA	NA	ND	ND/Others	Environmental sponge	United States	Illinois	NA	FDA Center for Food Safety and Applied Nutrition	850	832	832	831	831	356	356	313	313	313	313	2	2
SRR6286258		OSF071213	Minnesota	548	2015	NA	NA	ND	ND/Others	Environmental sponge	United States	Illinois	NA	FDA Center for Food Safety and Applied Nutrition	850	832	832	831	831	356	356	313	313	313	313	2	2
SRR6286259		OSF071214	Minnesota	548	2015	NA	NA	ND	ND/Others	Environmental sponge	United States	Illinois	NA	FDA Center for Food Safety and Applied Nutrition	97324	97324	832	831	831	356	356	313	313	313	313	2	2
SRR6308356		OSF071802	Minnesota	548	2016	NA	NA	ND	ND/Others	Enrichment	United States	Illinois	NA	FDA Center for Food Safety and Applied Nutrition	850	832	832	831	831	356	356	313	313	313	313	2	2
SRR6309482		OSF071803	Minnesota	548	2016	NA	NA	ND	ND/Others	Enrichment	United States	Illinois	NA	FDA Center for Food Safety and Applied Nutrition	171282	832	832	831	831	356	356	313	313	313	313	2	2
SRR6313740		PNUSAS028261	Minnesota	548	NA	NA	NA	NA	NA	NA	United States	NA	NA	PulseNet Next Generation Subtyping Methods Unit	96267	96267	96267	96267	96267	9142	481	313	313	313	313	2	2
SRR6317374		PNUSAS028699	Minnesota	548	NA	NA	NA	NA	NA	NA	United States	NA	NA	PulseNet Next Generation Subtyping Methods Unit	99192	99192	99192	99192	99192	42051	7227	313	313	313	313	2	2
SRR6324198		104254	Heidelberg	15	2015	4	NA	Human	Human	Homo sapiens; human	United Kingdom	NA	NA	Public Health England	99296	99296	99296	99296	1681	1508	1508	1508	1508	536	2	2	2
SRR6324207		103660	Heidelberg	15	2015	4	NA	Human	Human	Homo sapiens; human	United Kingdom	NA	NA	Public Health England	7055	7055	7055	7055	7055	7055	536	536	536	536	2	2	2
SRR6324280		103751	Heidelberg	15	2015	4	NA	Human	Human	Homo sapiens; human	United Kingdom	NA	NA	Public Health England	7055	7055	7055	7055	7055	7055	536	536	536	536	2	2	2
SRR6335182		FSIS11705973	Heidelberg	15	2017	NA	NA	Livestock	Swine	Product-Raw-Intact-Pork	United States	North Carolina	NA	USDA FSIS	100031	100031	100031	100031	100031	536	536	536	536	536	2	2	2
SRR6344909		OSF071196	Minnesota	548	2015	NA	NA	ND	ND/Others	Environmental sponge	United States	Illinois	NA	FDA Center for Food Safety and Applied Nutrition	98958	832	832	831	831	356	356	313	313	313	313	2	2
SRR6351040		CVM N16S201	Heidelberg	15	2016	NA	NA	Poultry	Poultry	ground turkey	United States	Louisiana	NA	FDA	101133	101133	101133	101133	101133	101133	536	536	536	536	2	2	2
SRR6451864		ARIMSH252-16	Heidelberg	15	2016	NA	NA	Poultry	Poultry	stool (Gallus gallus domesticus)	Argentina	NA	NA	FDA Center for Food Safety and Applied Nutrition	104540	104540	104540	104540	104540	536	536	536	536	536	2	2	2
SRR6451876		ARIMSH515-08	Heidelberg	15	2008	NA	NA	Food	Swine	Sus scrofa domesticus; food	Argentina	NA	NA	FDA Center for Food Safety and Applied Nutrition	104538	104538	104538	104538	104538	536	536	536	536	536	2	2	2
SRR6476048		OSF074334	Minnesota	548	2016	NA	NA	Poultry	Poultry	Ground Component Turkey	United States	Indiana	NA	FDA Center for Food Safety and Applied Nutrition	154492	832	832	831	831	356	356	313	313	313	313	2	2
SRR6480954		2015AM-2217	Minnesota	548	NA	NA	NA	NA	NA	NA	United States	NA	NA	Centers for Disease Control and Prevention Enteric Diseases Laboratory Branch	105270	105270	105270	105270	105270	356	356	313	313	313	313	2	2
SRR6491311		CFSAN074798	Heidelberg	15	2016	NA	NA	Poultry	Avian	Ground Component Turkey	United States	Indiana	NA	FDA Center for Food Safety and Applied Nutrition	106177	106177	106177	106177	106177	536	536	536	536	536	2	2	2
SRR6497917		FSIS11706780	Heidelberg	15	2017	NA	NA	Livestock	Swine	animal-swine-market swine	United States	Illinois	NA	USDA FSIS	106334	106334	106334	106334	106334	536	536	536	536	536	2	2	2
SRR6498731		OSF074805	Heidelberg	15	2016	NA	NA	Poultry	Poultry	Ground Component Turkey	United States	Indiana	NA	FDA Center for Food Safety and Applied Nutrition	106363	106363	106363	106363	106363	536	536	536	536	536	2	2	2
SRR6514594		PNUSAS029590	Minnesota	548	2017	7	NA	Human	Human	Age: 20-29; stool	United States	NA	NA	PulseNet Next Generation Subtyping Methods Unit	106621	106621	106621	52002	831	356	356	313	313	313	313	2	2
SRR6531827		NC_ST012	Heidelberg	15	2015	NA	NA	Poultry	Poultry	broiler chicken	Brazil	NA	NA	FDA Center for Food Safety and Applied Nutrition	107378	107378	107378	107378	29133	536	536	536	536	536	2	2	2
SRR6635800		NC_SI015	Heidelberg	15	2015	NA	NA	Poultry	Poultry	broiler chicken	Brazil	NA	NA	FDA Center for Food Safety and Applied Nutrition	107454	107454	107454	107454	29133	536	536	536	536	536	2	2	2
SRR6663465		PNUSAS032865	Minnesota	548	2017	12	NA	Human	Human	Age: 70-79; stool	United States	NA	NA	PulseNet Next Generation Subtyping Methods Unit	107975	107975	107975	107975	107975	23723	23723	313	313	313	313	2	2
SRR6663590		PNUSAS032725	Heidelberg	15	2018	1	NA	Human	Human	Homo sapiens; Age: 60-69; wound	United States	NA	NA	Centers for Disease Control and Prevention Enteric Diseases Laboratory Branch	108053	108053	108053	108053	108053	536	536	536	536	536	2	2	2
SRR6684972		CDPH_CSalm312	Minnesota	548	2015	NA	NA	Human	Human	Homo sapiens	United States	California	NA	California Department of Public Health	172916	172916	172916	172916	172916	356	356	313	313	313	313	2	2
SRR6685065		CDPH_CSalm341	Minnesota	548	2015	NA	NA	Human	Human	Homo sapiens	United States	California	NA	California Department of Public Health	172916	172916	172916	172916	172916	356	356	313	313	313	313	2	2
SRR6689432		OSF075260	Heidelberg	15	2016	NA	NA	Poultry	Poultry	Raw Chicken	United States	Nebraska	NA	FDA Center for Food Safety and Applied Nutrition	108912	108912	108912	108912	108912	536	536	536	536	536	2	2	2
SRR6703679		PNUSAS028870	Heidelberg	15	2017	11	NA	Human	Human	Age: 50-59; stool	United States	NA	NA	Centers for Disease Control and Prevention Enteric Diseases Laboratory Branch	109145	109145	109145	109145	109145	109145	536	536	536	536	2	2	2
SRR6715692		PNUSAS030790	Minnesota	548	2018	1	NA	Human	Human	Age: 50-59; urine	United States	NA	NA	Centers for Disease Control and Prevention Enteric Diseases Laboratory Branch	109380	109380	109380	109380	18579	600	600	313	313	313	313	2	2
SRR6750506		PNUSAS033876	Heidelberg	15	NA	NA	NA	NA	NA	NA	United States	NA	NA	Centers for Disease Control and Prevention Enteric Diseases Laboratory Branch	110022	110022	110022	110022	110022	536	536	536	536	536	2	2	2
SRR6760433		PNUSAS033723	Heidelberg	15	2018	1	NA	Human	Human	Age: 60-69; stool	United States	NA	NA	Centers for Disease Control and Prevention Enteric Diseases Laboratory Branch	110084	110084	110084	110084	110084	5322	536	536	536	536	2	2	2
SRR6787007		NC_Sty02	Minnesota	548	2015	NA	NA	Poultry	Poultry	broiler chicken	Brazil	NA	NA	FDA Center for Food Safety and Applied Nutrition	110796	110796	110796	110796	110796	110796	481	313	313	313	313	2	2
SRR6826359		OSF077847	Minnesota	548	2016	NA	NA	Animal Feed	ND/Others	Dietary Puppy supplement	United States	Illinois	NA	FDA Center for Food Safety and Applied Nutrition	155190	832	832	831	831	356	356	313	313	313	313	2	2
SRR6881192		PNUSAS034124	Heidelberg	15	NA	NA	NA	NA	NA	NA	United States	NA	NA	Centers for Disease Control and Prevention Enteric Diseases Laboratory Branch	114035	114035	114035	114035	114035	536	536	536	536	536	2	2	2
SRR6881291		PNUSAS034153	Heidelberg	15	NA	NA	NA	NA	NA	NA	United States	NA	NA	Centers for Disease Control and Prevention Enteric Diseases Laboratory Branch	114103	114067	114067	114067	114067	536	536	536	536	536	2	2	2
SRR6881711		NC_SI016	Minnesota	548	2015	NA	NA	Poultry	Poultry	broiler chicken	Brazil	NA	NA	FDA Center for Food Safety and Applied Nutrition	114312	114312	110796	110796	110796	110796	481	313	313	313	313	2	2
SRR6881714		NC_SH1	Heidelberg	15	2016	NA	NA	Food	Unspecified Meat	mechanically recovered meat	Brazil	NA	NA	FDA Center for Food Safety and Applied Nutrition	114289	114289	114289	114289	29133	536	536	536	536	536	2	2	2
SRR6885350		PNUSAS036221	Heidelberg	15	NA	NA	NA	NA	NA	NA	United States	NA	NA	Centers for Disease Control and Prevention Enteric Diseases Laboratory Branch	114329	114329	114329	114329	114329	1508	1508	1508	1508	536	2	2	2
SRR6926875		OSF078073	Minnesota	548	2016	NA	NA	Livestock	Swine	Raw Pork	United States	Illinois	NA	FDA Center for Food Safety and Applied Nutrition	117620	117620	117620	117620	117620	356	356	313	313	313	313	2	2
SRR6927007		OSF078072	Minnesota	548	2016	NA	NA	Animal Feed	ND/Others	pet food:foodon_00002682; animal feed; finished pet food	United States	Illinois	NA	FDA Center for Food Safety and Applied Nutrition	115804	115804	115804	115804	831	356	356	313	313	313	313	2	2
SRR6956029		PNUSAS037772	Heidelberg	15	NA	NA	NA	NA	NA	NA	United States	NA	NA	Centers for Disease Control and Prevention Enteric Diseases Laboratory Branch	116198	116198	116198	116198	116198	1508	1508	1508	1508	536	2	2	2
SRR6968003		OSF077988	Minnesota	548	2016	NA	NA	Animal Feed	Unspecified Meat	food product for animal:foodon_03309997; animal feed; finished feed	United States	Illinois	NA	FDA Center for Food Safety and Applied Nutrition	116318	116318	116318	831	831	356	356	313	313	313	313	2	2
SRR6968087		OSF077991	Minnesota	548	2016	NA	NA	Animal Feed	ND/Others	pet food:foodon_00002682; animal feed; finished pet food	United States	Illinois	NA	FDA Center for Food Safety and Applied Nutrition	114577	114577	832	831	831	356	356	313	313	313	313	2	2
SRR6973701		NC_SSc136	Heidelberg	15	2016	NA	NA	Poultry	Poultry	chicken Wing Paddle	Brazil	NA	NA	FDA Center for Food Safety and Applied Nutrition	116370	71649	71649	71543	29133	536	536	536	536	536	2	2	2
SRR6973751		NC_SSc139	Heidelberg	15	2016	NA	NA	Poultry	Poultry	Chicken wing	Brazil	NA	NA	FDA Center for Food Safety and Applied Nutrition	116369	116369	71649	71543	29133	536	536	536	536	536	2	2	2
SRR6996256		OSF078023	Minnesota	548	2016	NA	NA	ND	ND/Others	Environmental sponge	United States	Illinois	NA	FDA Center for Food Safety and Applied Nutrition	116830	832	832	831	831	356	356	313	313	313	313	2	2
SRR6996337		OSF078022	Minnesota	548	2016	NA	NA	Animal Feed	ND/Others	pet food:foodon_00002682; animal feed; finished pet food	United States	Illinois	NA	FDA Center for Food Safety and Applied Nutrition	116830	832	832	831	831	356	356	313	313	313	313	2	2
SRR6996341		OSF078021	Minnesota	548	2016	NA	NA	ND	ND/Others	Environmental sponge	United States	Illinois	NA	FDA Center for Food Safety and Applied Nutrition	116830	832	832	831	831	356	356	313	313	313	313	2	2
SRR7010953		PNUSAS034162	Heidelberg	15	NA	NA	NA	NA	NA	NA	United States	NA	NA	Centers for Disease Control and Prevention Enteric Diseases Laboratory Branch	117730	117730	117730	117730	117730	536	536	536	536	536	2	2	2
SRR7010966		PNUSAS034156	Heidelberg	4290	NA	NA	NA	NA	NA	NA	United States	NA	NA	Centers for Disease Control and Prevention Enteric Diseases Laboratory Branch	117148	117148	117148	117148	117148	117148	88816	536	536	536	2	2	2
SRR7028147		PNUSAS038898	Heidelberg	15	NA	NA	NA	NA	NA	NA	United States	NA	NA	Centers for Disease Control and Prevention Enteric Diseases Laboratory Branch	117403	117403	117403	117403	117403	536	536	536	536	536	2	2	2
SRR7064459		NC_SF	Heidelberg	15	2016	NA	NA	Poultry	Poultry	Chicken liver	Brazil	NA	NA	FDA Center for Food Safety and Applied Nutrition	118333	118333	71167	71167	29133	536	536	536	536	536	2	2	2
SRR7064627		NC_SH120	Heidelberg	15	2016	NA	NA	Poultry	Poultry	Chicken thigh and drumstick	Brazil	NA	NA	FDA Center for Food Safety and Applied Nutrition	118547	118546	118546	71565	29133	536	536	536	536	536	2	2	2
SRR7064868		NC_SH118	Heidelberg	15	2016	NA	NA	Poultry	Poultry	chicken breast	Brazil	NA	NA	FDA Center for Food Safety and Applied Nutrition	118546	118546	118546	71565	29133	536	536	536	536	536	2	2	2
SRR7064945		NC_SF3	Heidelberg	15	2016	NA	NA	Food	Avian	chicken meat	Brazil	NA	NA	FDA Center for Food Safety and Applied Nutrition	118518	118518	118518	118511	29133	536	536	536	536	536	2	2	2
SRR7064946		NC_SF32	Heidelberg	15	2016	NA	NA	Food	Avian	chicken meat	Brazil	NA	NA	FDA Center for Food Safety and Applied Nutrition	118518	118518	118518	118511	29133	536	536	536	536	536	2	2	2
SRR7064960		NC_SH10190712	Heidelberg	15	2016	NA	NA	Poultry	Poultry	broiler chicken	Brazil	NA	NA	FDA Center for Food Safety and Applied Nutrition	118515	118515	118515	71565	29133	536	536	536	536	536	2	2	2
SRR7064964		NC_SH121	Heidelberg	15	2016	NA	NA	Poultry	Poultry	chicken fillet sassami	Brazil	NA	NA	FDA Center for Food Safety and Applied Nutrition	118512	118512	118512	71565	29133	536	536	536	536	536	2	2	2
SRR7065001		NC_SH10206799	Heidelberg	15	2016	NA	NA	Poultry	Poultry	broiler chicken	Brazil	NA	NA	FDA Center for Food Safety and Applied Nutrition	118511	118511	118511	118511	29133	536	536	536	536	536	2	2	2
SRR7065005		NC_SH10201911	Heidelberg	15	2016	NA	NA	Poultry	Poultry	broiler chicken	Brazil	NA	NA	FDA Center for Food Safety and Applied Nutrition	118544	118511	118511	118511	29133	536	536	536	536	536	2	2	2
SRR7066595		NC_10225532	Heidelberg	15	2016	NA	NA	Poultry	Poultry	broiler chicken	Brazil	NA	NA	FDA Center for Food Safety and Applied Nutrition	118532	118532	118532	118511	29133	536	536	536	536	536	2	2	2
SRR7068310		PNUSAS037622	Minnesota	548	NA	NA	NA	NA	NA	NA	United States	NA	NA	Centers for Disease Control and Prevention Enteric Diseases Laboratory Branch	118599	118599	118599	118599	118599	118599	481	313	313	313	313	2	2
SRR7071937		NC_SH133	Minnesota	548	2016	NA	NA	Food	Unspecified Meat	mechanically recovered meat	Brazil	NA	NA	FDA Center for Food Safety and Applied Nutrition	118559	118559	118559	118559	118559	110796	481	313	313	313	313	2	2
SRR7071939		NC_SH131	Heidelberg	15	2016	NA	NA	Food	Unspecified Meat	mechanically recovered meat	Brazil	NA	NA	FDA Center for Food Safety and Applied Nutrition	155345	155345	71167	71167	29133	536	536	536	536	536	2	2	2
SRR7071959		NC_SH258	Heidelberg	15	2016	NA	NA	Poultry	Poultry	chicken carcass	Brazil	NA	NA	FDA Center for Food Safety and Applied Nutrition	155346	71649	71649	71543	29133	536	536	536	536	536	2	2	2
SRR7071960		NC_SH138	Heidelberg	15	2016	NA	NA	Livestock	Equine	leg quarter	Brazil	NA	NA	FDA Center for Food Safety and Applied Nutrition	155349	71649	71649	71543	29133	536	536	536	536	536	2	2	2
SRR7072121		NC_SH134	Heidelberg	15	2016	NA	NA	Poultry	Poultry	chicken cage after cleaning	Brazil	NA	NA	FDA Center for Food Safety and Applied Nutrition	155340	71565	71565	71565	29133	536	536	536	536	536	2	2	2
SRR7072128		NC_SH127	Heidelberg	15	2016	NA	NA	Poultry	Poultry	chicken fillet sassami	Brazil	NA	NA	FDA Center for Food Safety and Applied Nutrition	118512	118512	118512	71565	29133	536	536	536	536	536	2	2	2
SRR7072141		NC_SH158	Heidelberg	15	2016	NA	NA	Food	ND/Others	Fiesta boneless	Brazil	NA	NA	FDA Center for Food Safety and Applied Nutrition	155339	118777	118515	71565	29133	536	536	536	536	536	2	2	2
SRR7072143		NC_SH164	Heidelberg	15	2016	NA	NA	Livestock	ND/Others	viscera	Brazil	NA	NA	FDA Center for Food Safety and Applied Nutrition	122033	71649	71649	71543	29133	536	536	536	536	536	2	2	2
SRR7072145		NC_SH125	Heidelberg	15	2016	NA	NA	Poultry	Poultry	chicken carcass	Brazil	NA	NA	FDA Center for Food Safety and Applied Nutrition	118512	118512	118512	71565	29133	536	536	536	536	536	2	2	2
SRR7072176		NC_SH128	Heidelberg	15	2016	NA	NA	Poultry	Poultry	chicken carcass	Brazil	NA	NA	FDA Center for Food Safety and Applied Nutrition	155351	155351	118546	71565	29133	536	536	536	536	536	2	2	2
SRR7072177		NC_SH129	Heidelberg	15	2016	NA	NA	Poultry	Poultry	chicken carcass	Brazil	NA	NA	FDA Center for Food Safety and Applied Nutrition	155354	155354	71167	71167	29133	536	536	536	536	536	2	2	2
SRR7072178		NC_SH266	Heidelberg	15	2016	NA	NA	Poultry	Poultry	chicken carcass	Brazil	NA	NA	FDA Center for Food Safety and Applied Nutrition	118566	118566	118566	71543	29133	536	536	536	536	536	2	2	2
SRR7072198		NC_SH269	Heidelberg	15	2016	NA	NA	Poultry	Poultry	Chicken carcass after chiller	Brazil	NA	NA	FDA Center for Food Safety and Applied Nutrition	155334	118779	118779	118779	29133	536	536	536	536	536	2	2	2
SRR7072200		NC_SH265	Heidelberg	15	2016	NA	NA	Environment	ND/Others	truck after cleaning	Brazil	NA	NA	FDA Center for Food Safety and Applied Nutrition	118112	118112	118112	71839	71839	536	536	536	536	536	2	2	2
SRR7072202		NC_SH268	Heidelberg	15	2016	NA	NA	Livestock	ND/Others	carcass after chiller	Brazil	NA	NA	FDA Center for Food Safety and Applied Nutrition	118561	118561	118112	71839	71839	536	536	536	536	536	2	2	2
SRR7072208		NC_SH270	Heidelberg	15	2016	NA	NA	Poultry	Poultry	Chicken carcass after chiller	Brazil	NA	NA	FDA Center for Food Safety and Applied Nutrition	118779	118779	118779	118779	29133	536	536	536	536	536	2	2	2
SRR7072217		NC_SH122	Heidelberg	15	2016	NA	NA	Poultry	Poultry	chicken carcass	Brazil	NA	NA	FDA Center for Food Safety and Applied Nutrition	118778	118546	118546	71565	29133	536	536	536	536	536	2	2	2
SRR7073432		NC_SH135	Heidelberg	15	2016	NA	NA	Poultry	Poultry	whole chicken	Brazil	NA	NA	FDA Center for Food Safety and Applied Nutrition	118589	71649	71649	71543	29133	536	536	536	536	536	2	2	2
SRR7079287		NC_SH159	Heidelberg	15	2016	NA	NA	Poultry	Poultry	chicken cage after cleaning	Brazil	NA	NA	FDA Center for Food Safety and Applied Nutrition	118777	118777	118515	71565	29133	536	536	536	536	536	2	2	2
SRR7079314		NC_SH264	Heidelberg	15	2016	NA	NA	Environment	ND/Others	truck after cleaning	Brazil	NA	NA	FDA Center for Food Safety and Applied Nutrition	118806	118806	118566	71543	29133	536	536	536	536	536	2	2	2
SRR7081876		PNUSAS039370	Heidelberg	15	NA	NA	NA	NA	NA	NA	United States	NA	NA	Centers for Disease Control and Prevention Enteric Diseases Laboratory Branch	118948	118948	118948	118948	118948	5322	536	536	536	536	2	2	2
SRR7081893		PNUSAS039369	Minnesota	548	NA	NA	NA	NA	NA	NA	United States	NA	NA	Centers for Disease Control and Prevention Enteric Diseases Laboratory Branch	118827	118827	118827	105270	105270	356	356	313	313	313	313	2	2
SRR7084518		FSIS11809472	Heidelberg	15	2018	NA	NA	Poultry	Poultry	Comminuted Turkey	United States	Minnesota	NA	USDA FSIS	118916	118916	118916	118916	118916	536	536	536	536	536	2	2	2
SRR7121168		OSF080477	Minnesota	548	2016	NA	NA	ND	ND/Others	Environmental sponge	United States	Illinois	NA	FDA Center for Food Safety and Applied Nutrition	119760	832	832	831	831	356	356	313	313	313	313	2	2
SRR7128229		OSF080590	Minnesota	548	2017	NA	NA	Animal Feed	ND/Others	pet food:foodon_00002682; animal feed; finished pet food	United States	Illinois	NA	FDA Center for Food Safety and Applied Nutrition	850	832	832	831	831	356	356	313	313	313	313	2	2
SRR7128251		OSF080591	Minnesota	548	2017	NA	NA	Animal Feed	ND/Others	pet food:foodon_00002682; animal feed; finished pet food	United States	Illinois	NA	FDA Center for Food Safety and Applied Nutrition	850	832	832	831	831	356	356	313	313	313	313	2	2
SRR7128257		OSF080498	Minnesota	548	2017	NA	NA	Animal Feed	ND/Others	pet food:foodon_00002682; animal feed; finished pet food	United States	Illinois	NA	FDA Center for Food Safety and Applied Nutrition	120046	832	832	831	831	356	356	313	313	313	313	2	2
SRR7130354		OSF080603	Minnesota	548	2017	NA	NA	ND	ND/Others	Environmental sponge	United States	Kansas	NA	FDA Center for Food Safety and Applied Nutrition	120056	120056	80168	80168	18579	600	600	313	313	313	313	2	2
SRR7130373		NC_SH276	Heidelberg	15	2016	NA	NA	Poultry	Poultry	Salted chicken breast	Brazil	NA	NA	FDA Center for Food Safety and Applied Nutrition	120085	120085	107454	107454	29133	536	536	536	536	536	2	2	2
SRR7130375		NC_SH283	Heidelberg	15	2016	NA	NA	Poultry	Poultry	chicken carcass	Brazil	NA	NA	FDA Center for Food Safety and Applied Nutrition	120198	118777	118515	71565	29133	536	536	536	536	536	2	2	2
SRR7130551		NC_SMi160	Minnesota	548	2016	NA	NA	Food	Plant	Chiken feet	Brazil	NA	NA	FDA Center for Food Safety and Applied Nutrition	120075	120075	120075	24669	24669	24669	7227	313	313	313	313	2	2
SRR7130561		NC_SMi124	Minnesota	548	2016	NA	NA	Poultry	Poultry	chicken carcass	Brazil	NA	NA	FDA Center for Food Safety and Applied Nutrition	119913	119913	119913	24669	24669	24669	7227	313	313	313	313	2	2
SRR7130567		NC_SH284	Heidelberg	15	2016	NA	NA	Poultry	Poultry	chicken carcass	Brazil	NA	NA	FDA Center for Food Safety and Applied Nutrition	120096	120096	118515	71565	29133	536	536	536	536	536	2	2	2
SRR7132611		PNUSAS034660	Heidelberg	15	NA	NA	NA	NA	NA	NA	United States	NA	NA	Centers for Disease Control and Prevention Enteric Diseases Laboratory Branch	120121	120121	120121	120121	120121	536	536	536	536	536	2	2	2
SRR7132619		PNUSAS034661	Heidelberg	15	NA	NA	NA	NA	NA	NA	United States	NA	NA	Centers for Disease Control and Prevention Enteric Diseases Laboratory Branch	120131	120131	120131	120131	120131	536	536	536	536	536	2	2	2
SRR7155454		FSIS11809726	Heidelberg	15	2018	NA	NA	Livestock	Swine	animal-swine-market swine	United States	Oklahoma	NA	USDA FSIS	120523	120523	120523	120523	120523	536	536	536	536	536	2	2	2
SRR7157803		534787	Heidelberg	15	2018	5	NA	Human	Human	Homo sapiens; human	United Kingdom	NA	NA	Public Health England	120603	120603	120603	120603	120603	120603	536	536	536	536	2	2	2
SRR7162781		PNUSAS040562	Minnesota	548	NA	NA	NA	NA	NA	NA	United States	NA	NA	Centers for Disease Control and Prevention Enteric Diseases Laboratory Branch	120710	120710	120710	75377	12377	356	356	313	313	313	313	2	2
SRR7172535		456152	Heidelberg	15	2017	12	NA	Human	Human	Homo sapiens; human	United Kingdom	NA	NA	Public Health England	120603	120603	120603	120603	120603	120603	536	536	536	536	2	2	2
SRR7172543		524292	Heidelberg	15	2018	4	NA	Human	Human	Homo sapiens; human	United Kingdom	NA	No	Public Health England	121477	121477	121477	121477	558	536	536	536	536	536	2	2	2
SRR7182221		OSF080865	Heidelberg	-520	2017	NA	NA	Poultry	Poultry	Ground Component Turkey	United States	Indiana	NA	FDA Center for Food Safety and Applied Nutrition	121779	121779	121779	121779	121779	536	536	536	536	536	2	2	2
SRR7182354		PNUSAS034704	Heidelberg	15	NA	NA	NA	NA	NA	NA	United States	NA	NA	Centers for Disease Control and Prevention Enteric Diseases Laboratory Branch	121825	121825	121825	121825	121825	7055	536	536	536	536	2	2	2
SRR7184943		NC_SSc148	Heidelberg	15	2016	NA	NA	Poultry	Poultry	chicken carcass	Brazil	NA	NA	FDA Center for Food Safety and Applied Nutrition	121880	121880	118546	71565	29133	536	536	536	536	536	2	2	2
SRR7186258		NC_SSc153	Minnesota	548	2016	NA	NA	Poultry	Poultry	chicken carcass	Brazil	NA	NA	FDA Center for Food Safety and Applied Nutrition	122036	122036	122036	24669	24669	24669	7227	313	313	313	313	2	2
SRR7186260		NC_SMi295	Minnesota	548	2016	NA	NA	Food	Unspecified Meat	mechanically recovered meat	Brazil	NA	NA	FDA Center for Food Safety and Applied Nutrition	121981	121981	121981	121981	121981	110796	481	313	313	313	313	2	2
SRR7186369		NC_SMi294	Minnesota	548	2016	NA	NA	Food	Unspecified Meat	mechanically recovered meat	Brazil	NA	NA	FDA Center for Food Safety and Applied Nutrition	122035	121981	121981	121981	121981	110796	481	313	313	313	313	2	2
SRR7186373		NC_SSc155	Heidelberg	15	2016	NA	NA	Poultry	Poultry	chicken carcass	Brazil	NA	NA	FDA Center for Food Safety and Applied Nutrition	122033	71649	71649	71543	29133	536	536	536	536	536	2	2	2
SRR7186454		NC_SMi416	Minnesota	548	2016	NA	NA	Livestock	ND/Others	slaughterhouse	Brazil	NA	NA	FDA Center for Food Safety and Applied Nutrition	122030	122030	122030	122030	122030	122030	7227	313	313	313	313	2	2
SRR7187910		311989	Heidelberg	15	2016	10	NA	Human	Human	Homo sapiens; human	United Kingdom	NA	NA	Public Health England	122200	122200	122200	122200	122200	5699	5699	536	536	536	2	2	2
SRR7187911		311971	Heidelberg	2071	2016	10	NA	Human	Human	Homo sapiens; human	United Kingdom	NA	NA	Public Health England	122360	122360	122360	122360	29179	29179	7409	536	536	536	2	2	2
SRR7187960		129484	Heidelberg	15	2015	6	NA	Human	Human	Homo sapiens; human	United Kingdom	NA	NA	Public Health England	122375	122375	122375	122375	20704	5699	5699	536	536	536	2	2	2
SRR7188011		506420	Heidelberg	15	2018	3	NA	Human	Human	Homo sapiens; human	United Kingdom	NA	NA	Public Health England	120603	120603	120603	120603	120603	120603	536	536	536	536	2	2	2
SRR7188016		199919	Heidelberg	15	2015	12	NA	Human	Human	Homo sapiens; human	United Kingdom	NA	NA	Public Health England	122431	122431	122431	122431	122431	5322	536	536	536	536	2	2	2
SRR7190735		NC_SH290	Heidelberg	15	2016	NA	NA	Poultry	Poultry	Chicken liver	Brazil	NA	NA	FDA Center for Food Safety and Applied Nutrition	122478	122478	118515	71565	29133	536	536	536	536	536	2	2	2
SRR7192446		NC_SH297	Heidelberg	15	2016	NA	NA	Food	Unspecified Meat	mechanically recovered meat	Brazil	NA	NA	FDA Center for Food Safety and Applied Nutrition	120198	118777	118515	71565	29133	536	536	536	536	536	2	2	2
SRR7193900		PNUSAS040624	Minnesota	548	NA	NA	NA	NA	NA	NA	United States	NA	NA	Centers for Disease Control and Prevention Enteric Diseases Laboratory Branch	122525	122525	122525	122525	122525	9142	481	313	313	313	313	2	2
SRR7204315		211714	Heidelberg	15	2016	1	NA	Human	Human	Homo sapiens; human	United Kingdom (Travel)	NA	YES	Public Health England	122597	122597	122597	122597	29133	536	536	536	536	536	2	2	2
SRR7204608		212778	Heidelberg	15	2016	2	NA	Human	Human	Homo sapiens; human	United Kingdom	NA	NA	Public Health England	122681	122681	122681	122681	122681	122681	536	536	536	536	2	2	2
SRR7215970		245624	Heidelberg	15	2016	4	NA	Human	Human	Homo sapiens; human	United Kingdom	NA	NA	Public Health England	155471	155471	155471	155471	155471	73346	536	536	536	536	2	2	2
SRR7221031		NC_SH412	Heidelberg	15	2016	NA	NA	Poultry	Poultry	Chicken wing	Brazil	NA	NA	FDA Center for Food Safety and Applied Nutrition	116370	71649	71649	71543	29133	536	536	536	536	536	2	2	2
SRR7221243		NC_SH403	Heidelberg	15	2016	NA	NA	Poultry	Poultry	Seasoned chicken fillet	Brazil	NA	NA	FDA Center for Food Safety and Applied Nutrition	122625	122625	122625	122625	29133	536	536	536	536	536	2	2	2
SRR7221348		NC_SH405	Heidelberg	15	2016	NA	NA	Poultry	Poultry	Chicken breast fillet	Brazil	NA	NA	FDA Center for Food Safety and Applied Nutrition	123072	123072	122625	122625	29133	536	536	536	536	536	2	2	2
SRR7221431		NC_SH411	Heidelberg	15	2016	NA	NA	Poultry	Poultry	Chicken thigh and drumstick	Brazil	NA	NA	FDA Center for Food Safety and Applied Nutrition	123189	71649	71649	71543	29133	536	536	536	536	536	2	2	2
SRR7221474		NC_SH402	Heidelberg	15	2016	NA	NA	Poultry	Poultry	Chicken liver	Brazil	NA	NA	FDA Center for Food Safety and Applied Nutrition	122240	122240	122240	107378	29133	536	536	536	536	536	2	2	2
SRR7221475		NC_SH410	Heidelberg	15	2016	NA	NA	Poultry	Poultry	Chicken breast fillet	Brazil	NA	NA	FDA Center for Food Safety and Applied Nutrition	122269	71649	71649	71543	29133	536	536	536	536	536	2	2	2
SRR7221476		NC_SH296	Heidelberg	15	2016	NA	NA	Food	Unspecified Meat	mechanically recovered meat	Brazil	NA	NA	FDA Center for Food Safety and Applied Nutrition	122460	122460	118515	71565	29133	536	536	536	536	536	2	2	2
SRR7221529		NC_SH408	Heidelberg	15	2016	NA	NA	Poultry	Poultry	Chicken liver	Brazil	NA	NA	FDA Center for Food Safety and Applied Nutrition	123200	123200	123200	123200	29133	536	536	536	536	536	2	2	2
SRR7221614		NC_SH289	Heidelberg	15	2016	NA	NA	Poultry	Poultry	Seasoned chicken fillet	Brazil	NA	NA	FDA Center for Food Safety and Applied Nutrition	123199	118777	118515	71565	29133	536	536	536	536	536	2	2	2
SRR7221645		NC_SH285	Heidelberg	15	2016	NA	NA	Poultry	Poultry	chicken carcass	Brazil	NA	NA	FDA Center for Food Safety and Applied Nutrition	122462	122462	118515	71565	29133	536	536	536	536	536	2	2	2
SRR7221647		NC_SH287	Heidelberg	15	2016	NA	NA	Poultry	Poultry	Chicken skin	Brazil	NA	NA	FDA Center for Food Safety and Applied Nutrition	120198	118777	118515	71565	29133	536	536	536	536	536	2	2	2
SRR7221657		NC_SH286	Heidelberg	15	2016	NA	NA	Poultry	Poultry	Chicken thigh and drumstick	Brazil	NA	NA	FDA Center for Food Safety and Applied Nutrition	123220	118777	118515	71565	29133	536	536	536	536	536	2	2	2
SRR7223241		423862	Heidelberg	15	2017	9	NA	Human	Human	Homo sapiens; human	United Kingdom	NA	NA	Public Health England	93959	93959	93959	93959	93959	536	536	536	536	536	2	2	2
SRR7229075		NC_SH414	Heidelberg	15	2016	NA	NA	Environment	ND/Others	truck after cleaning	Brazil	NA	NA	FDA Center for Food Safety and Applied Nutrition	123130	71649	71649	71543	29133	536	536	536	536	536	2	2	2
SRR7229077		NC_SH423	Heidelberg	15	2016	NA	NA	Poultry	Poultry	Chicken liver	Brazil	NA	NA	FDA Center for Food Safety and Applied Nutrition	116370	71649	71649	71543	29133	536	536	536	536	536	2	2	2
SRR7230389		NC_SH434	Heidelberg	15	2016	NA	NA	Poultry	Poultry	chicken cage after cleaning	Brazil	NA	NA	FDA Center for Food Safety and Applied Nutrition	123150	71649	71649	71543	29133	536	536	536	536	536	2	2	2
SRR7230673		NC_SH431	Heidelberg	15	2016	NA	NA	Poultry	Poultry	Chicken liver	Brazil	NA	NA	FDA Center for Food Safety and Applied Nutrition	123149	71649	71649	71543	29133	536	536	536	536	536	2	2	2
SRR7230743		NC_SH433	Heidelberg	15	2016	NA	NA	Environment	ND/Others	truck after cleaning	Brazil	NA	NA	FDA Center for Food Safety and Applied Nutrition	123147	123147	123147	123147	29133	536	536	536	536	536	2	2	2
SRR7230883		NC_SH422	Heidelberg	15	2016	NA	NA	Poultry	Poultry	Chicken liver	Brazil	NA	NA	FDA Center for Food Safety and Applied Nutrition	123375	71649	71649	71543	29133	536	536	536	536	536	2	2	2
SRR7232219		NC_SH435	Heidelberg	15	2016	NA	NA	Environment	ND/Others	truck after cleaning	Brazil	NA	NA	FDA Center for Food Safety and Applied Nutrition	116370	71649	71649	71543	29133	536	536	536	536	536	2	2	2
SRR7232306		NC_SH430	Heidelberg	15	2016	NA	NA	Poultry	Poultry	Chicken liver	Brazil	NA	NA	FDA Center for Food Safety and Applied Nutrition	123405	71649	71649	71543	29133	536	536	536	536	536	2	2	2
SRR7232379		NC_SH427	Heidelberg	15	2016	NA	NA	Poultry	Poultry	whole chicken	Brazil	NA	NA	FDA Center for Food Safety and Applied Nutrition	123994	71649	71649	71543	29133	536	536	536	536	536	2	2	2
SRR7232380		NC_SH429	Heidelberg	15	2016	NA	NA	Poultry	Poultry	Chicken liver	Brazil	NA	NA	FDA Center for Food Safety and Applied Nutrition	123993	71649	71649	71543	29133	536	536	536	536	536	2	2	2
SRR7232613		NC_SH692	Heidelberg	15	2016	NA	NA	Poultry	Poultry	Chicken thigh and drumstick	Brazil	NA	NA	FDA Center for Food Safety and Applied Nutrition	123415	71649	71649	71543	29133	536	536	536	536	536	2	2	2
SRR7232983		NC_SH687	Heidelberg	15	2016	NA	NA	Poultry	Poultry	Chicken liver	Brazil	NA	NA	FDA Center for Food Safety and Applied Nutrition	122978	122978	122978	107378	29133	536	536	536	536	536	2	2	2
SRR7232984		NC_SH691	Heidelberg	15	2016	NA	NA	Poultry	Poultry	Chicken wing	Brazil	NA	NA	FDA Center for Food Safety and Applied Nutrition	123413	123413	123413	123413	29133	536	536	536	536	536	2	2	2
SRR7232990		NC_SH674	Heidelberg	15	2016	NA	NA	Poultry	Poultry	Chicken liver	Brazil	NA	NA	FDA Center for Food Safety and Applied Nutrition	123411	123411	123411	123411	29133	536	536	536	536	536	2	2	2
SRR7233008		NC_SH415	Heidelberg	15	2016	NA	NA	Poultry	Poultry	chicken cage after cleaning	Brazil	NA	NA	FDA Center for Food Safety and Applied Nutrition	123409	71649	71649	71543	29133	536	536	536	536	536	2	2	2
SRR7233581		NC_SH680	Heidelberg	15	2016	NA	NA	Food	Unspecified Meat	retail meat	Brazil	NA	NA	FDA Center for Food Safety and Applied Nutrition	123424	123413	123413	123413	29133	536	536	536	536	536	2	2	2
SRR7233615		NC_SH681	Heidelberg	15	2016	NA	NA	Poultry	Poultry	Chicken wing	Brazil	NA	NA	FDA Center for Food Safety and Applied Nutrition	123415	71649	71649	71543	29133	536	536	536	536	536	2	2	2
SRR7233616		NC_SH685	Heidelberg	15	2016	NA	NA	Poultry	Poultry	chicken neck	Brazil	NA	NA	FDA Center for Food Safety and Applied Nutrition	123423	123423	123423	123423	29133	536	536	536	536	536	2	2	2
SRR7239375		ULBRA-SA175	Heidelberg	15	2015	NA	NA	Poultry		Flock Environment (Gallus gallus Broilers)	Brazil	NA	NA	FDA Center for Food Safety and Applied Nutrition	123099	123099	123099	123099	123099	123099	536	536	536	536	2	2	2
SRR7241938		NC_SH707	Heidelberg	15	2016	NA	NA	Poultry	Poultry	Chicken liver	Brazil	NA	NA	FDA Center for Food Safety and Applied Nutrition	123415	71649	71649	71543	29133	536	536	536	536	536	2	2	2
SRR7241940		NC_SH697	Heidelberg	15	2016	NA	NA	Food	Unspecified Meat	mechanically recovered meat	Brazil	NA	NA	FDA Center for Food Safety and Applied Nutrition	123112	123112	123112	107378	29133	536	536	536	536	536	2	2	2
SRR7242751		NC_SH700	Heidelberg	15	2016	NA	NA	Food	Unspecified Meat	mechanically recovered meat	Brazil	NA	NA	FDA Center for Food Safety and Applied Nutrition	123112	123112	123112	107378	29133	536	536	536	536	536	2	2	2
SRR7242913		NC_SH10227492	Heidelberg	15	2016	NA	NA	Poultry	Poultry	broiler chicken	Brazil	NA	NA	FDA Center for Food Safety and Applied Nutrition	124152	124152	118532	118511	29133	536	536	536	536	536	2	2	2
SRR7244087		NC_SH716	Heidelberg	15	2016	NA	NA	Poultry	Poultry	chicken Wing Paddle	Brazil	NA	NA	FDA Center for Food Safety and Applied Nutrition	120198	118777	118515	71565	29133	536	536	536	536	536	2	2	2
SRR7244211		NC_SH712	Heidelberg	15	2016	NA	NA	Food	Unspecified Meat	mechanically recovered meat	Brazil	NA	NA	FDA Center for Food Safety and Applied Nutrition	123689	123689	123689	71565	29133	536	536	536	536	536	2	2	2
SRR7247766		PNUSAS041863	Heidelberg	15	NA	NA	NA	NA	NA	NA	United States	NA	NA	Centers for Disease Control and Prevention Enteric Diseases Laboratory Branch	123922	123922	123922	123922	123922	536	536	536	536	536	2	2	2
SRR7249331		NC_SH715	Heidelberg	15	2016	NA	NA	Poultry	Poultry	chicken cage after cleaning	Brazil	NA	NA	FDA Center for Food Safety and Applied Nutrition	123967	123967	123967	123967	71708	536	536	536	536	536	2	2	2
SRR7249775		NC_SH694	Heidelberg	15	2016	NA	NA	Poultry	Poultry	Chicken breast fillet	Brazil	NA	NA	FDA Center for Food Safety and Applied Nutrition	123986	71649	71649	71543	29133	536	536	536	536	536	2	2	2
SRR7249857		NC_SH10211124	Heidelberg	15	2016	NA	NA	Poultry	Poultry	broiler chicken	Brazil	NA	NA	FDA Center for Food Safety and Applied Nutrition	123985	123985	118532	118511	29133	536	536	536	536	536	2	2	2
SRR7250105		NC_SH10230633	Heidelberg	15	2016	NA	NA	Poultry	Poultry	broiler chicken	Brazil	NA	NA	FDA Center for Food Safety and Applied Nutrition	124075	124075	124075	107378	29133	536	536	536	536	536	2	2	2
SRR7250125		NC_SH693	Heidelberg	15	2016	NA	NA	Poultry	Poultry	Chicken wing	Brazil	NA	NA	FDA Center for Food Safety and Applied Nutrition	123415	71649	71649	71543	29133	536	536	536	536	536	2	2	2
SRR7251049		291779	Minnesota	548	2016	8	NA	Human	Human	Homo sapiens; human	United Kingdom	NA	NA	Public Health England	124097	124097	124097	124097	124097	124097	7227	313	313	313	313	2	2
SRR7257128		533428	Heidelberg	15	2018	5	NA	Human	Human	Homo sapiens; human	United Kingdom	NA	NA	Public Health England	120603	120603	120603	120603	120603	120603	536	536	536	536	2	2	2
SRR7274862		524284	Minnesota	285	2018	4	NA	Human	Human	Homo sapiens; human	United Kingdom	NA	NA	Public Health England	124980	124980	124980	124980	124980	124980	6832	313	313	313	313	2	2
SRR7282629		ULBRA-SA207	Heidelberg	15	2016	5	NA	Environment	Animal-related	Flock Environment (Gallus gallus Broilers)	Brazil	NA	NA	FDA Center for Food Safety and Applied Nutrition	125224	125224	125224	125224	29133	536	536	536	536	536	2	2	2
SRR7284293		211154	Heidelberg	15	2016	1	NA	Human	Human	Homo sapiens; human	United Kingdom	NA	NA	Public Health England	125249	125249	125249	125249	20704	5699	5699	536	536	536	2	2	2
SRR7284503		130495	Heidelberg	15	2015	7	NA	Human	Human	Homo sapiens; human	United Kingdom	NA	NA	Public Health England	125366	125366	125366	125366	125366	1508	1508	1508	1508	536	2	2	2
SRR7284713		ULBRA-SA240	Heidelberg	15	2017	1	NA	Environment	Animal-related	Flock Environment (Gallus gallus Broilers)	Brazil	NA	NA	FDA Center for Food Safety and Applied Nutrition	126815	126815	126815	126815	558	536	536	536	536	536	2	2	2
SRR7284811		ULBRA-SA250	Heidelberg	15	2017	2	NA	Poultry	Poultry	Feces (Gallus gallus Broilers)	Brazil	NA	NA	FDA Center for Food Safety and Applied Nutrition	125429	125429	125429	71565	29133	536	536	536	536	536	2	2	2
SRR7284814		ULBRA-SA180	Heidelberg	15	2015	NA	NA	Poultry	Poultry	not informed (Gallus gallus)	Brazil	NA	NA	FDA Center for Food Safety and Applied Nutrition	125462	125462	125462	71565	29133	536	536	536	536	536	2	2	2
SRR7284821		ULBRA-SA226	Heidelberg	15	2017	8	NA	Environment	Animal-related	Flock Environment (Gallus gallus Broilers)	Brazil	NA	NA	FDA Center for Food Safety and Applied Nutrition	125422	125422	125422	71565	29133	536	536	536	536	536	2	2	2
SRR7285808		538368	Minnesota	548	2018	5	NA	Human	Human	Homo sapiens; human	United Kingdom	NA	NA	Public Health England	125517	125517	125517	125517	125517	23723	23723	313	313	313	313	2	2
SRR7286721		533422	Heidelberg	15	2018	5	NA	Human	Human	Homo sapiens; human	United Kingdom	NA	NA	Public Health England	125714	125714	125714	125714	125714	5699	5699	536	536	536	2	2	2
SRR7286817		320996	Heidelberg	15	2016	11	NA	Human	Human	Homo sapiens; human	United Kingdom	NA	NA	Public Health England	125769	125769	125769	125769	125769	1508	1508	1508	1508	536	2	2	2
SRR7292839		470546	Heidelberg	15	2018	1	NA	Human	Human	Homo sapiens; human	United Kingdom	NA	NA	Public Health England	126086	126086	126086	126086	126086	9068	536	536	536	536	2	2	2
SRR7292886		261464	Heidelberg	15	2016	6	NA	Human	Human	Homo sapiens; human	United Kingdom	NA	NA	Public Health England	126101	126101	126101	126101	20704	5699	5699	536	536	536	2	2	2
SRR7292899		452495	Heidelberg	15	2017	11	NA	Human	Human	Homo sapiens; human	United Kingdom	NA	NA	Public Health England	120603	120603	120603	120603	120603	120603	536	536	536	536	2	2	2
SRR7300239		PNUSAS043066	Heidelberg	15	NA	NA	NA	NA	NA	NA	United States	NA	NA	Centers for Disease Control and Prevention Enteric Diseases Laboratory Branch	152120	126685	126685	126685	126685	126685	536	536	536	536	2	2	2
SRR7349203		264011	Minnesota	4923	2016	6	NA	Human	Human	Homo sapiens; human	United Kingdom	NA	NA	Public Health England	127655	127655	127655	127655	127655	127655	127655	313	313	313	313	2	2
SRR7349250		457325	Heidelberg	15	2017	12	NA	Human	Human	Homo sapiens; human	United Kingdom	NA	NA	Public Health England	120603	120603	120603	120603	120603	120603	536	536	536	536	2	2	2
SRR7349271		216304	Heidelberg	15	2016	2	NA	Human	Human	Homo sapiens; human	United Kingdom	NA	NA	Public Health England	122681	122681	122681	122681	122681	122681	536	536	536	536	2	2	2
SRR7349311		199927	Heidelberg	4925	2015	12	NA	Human	Human	Homo sapiens; human	United Kingdom	NA	NA	Public Health England	127756	127756	127756	127756	127756	127756	127756	536	536	536	2	2	2
SRR7350595		348039	Minnesota	548	2013	9	NA	Human	Human	Homo sapiens; human	United Kingdom	NA	NA	Public Health England	127810	127810	127810	127810	24669	24669	7227	313	313	313	313	2	2
SRR7350829		296218	Heidelberg	15	2016	9	NA	Human	Human	Homo sapiens; human	United Kingdom	NA	NA	Public Health England	152188	152188	152188	152188	132110	5699	5699	536	536	536	2	2	2
SRR7358948		245482	Heidelberg	15	2016	4	NA	Human	Human	Homo sapiens; human	United Kingdom	NA	NA	Public Health England	128446	120603	120603	120603	120603	120603	536	536	536	536	2	2	2
SRR7367568		533413	Heidelberg	15	2018	5	NA	Human	Human	Homo sapiens; human	United Kingdom	NA	NA	Public Health England	128695	128695	128695	128695	1681	1508	1508	1508	1508	536	2	2	2
SRR7401725		422473	Heidelberg	15	2017	9	NA	Human	Human	Homo sapiens; human	United Kingdom	NA	NA	Public Health England	128930	128930	128930	93959	93959	536	536	536	536	536	2	2	2
SRR7402016		131444	Heidelberg	15	2015	7	NA	Human	Human	Homo sapiens; human	United Kingdom	NA	NA	Public Health England	127798	127798	127798	127798	25714	5322	536	536	536	536	2	2	2
SRR7417225		273603	Heidelberg	4290	2016	7	NA	Human	Human	Homo sapiens; human	United Kingdom	NA	NA	Public Health England	130359	130359	130359	130359	130359	130359	88816	536	536	536	2	2	2
SRR7426623		511659	Heidelberg	15	2018	3	NA	Human	Human	Homo sapiens; human	United Kingdom	NA	NA	Public Health England	120603	120603	120603	120603	120603	120603	536	536	536	536	2	2	2
SRR7426625		455145	Heidelberg	15	2017	12	NA	Human	Human	Homo sapiens; human	United Kingdom	NA	NA	Public Health England	130651	130651	130651	130651	130651	5699	5699	536	536	536	2	2	2
SRR7439436		308538	Heidelberg	15	2016	10	NA	Human	Human	Homo sapiens; human	United Kingdom	NA	NA	Public Health England	131093	131093	131093	131093	131093	1508	1508	1508	1508	536	2	2	2
SRR7439546		385876	Minnesota	548	2017	6	NA	Human	Human	Homo sapiens; human	United Kingdom	NA	NA	Public Health England	131125	131125	131125	131125	24669	24669	7227	313	313	313	313	2	2
SRR7439564		365352	Heidelberg	15	2017	4	NA	Human	Human	Homo sapiens; human	United Kingdom	NA	NA	Public Health England	129826	72092	72092	71213	71213	536	536	536	536	536	2	2	2
SRR7442145		PNUSAS044566	Minnesota	548	NA	NA	NA	NA	NA	NA	United States	NA	NA	Centers for Disease Control and Prevention Enteric Diseases Laboratory Branch	131239	131239	131239	47809	47809	9142	481	313	313	313	313	2	2
SRR7443894		425683	Heidelberg	15	2017	9	NA	Human	Human	Homo sapiens; human	United Kingdom	NA	NA	Public Health England	133181	133181	133181	133181	133181	7055	536	536	536	536	2	2	2
SRR7444208		322496	Heidelberg	15	2016	12	NA	Human	Human	Homo sapiens; human	United Kingdom	NA	NA	Public Health England	131569	71281	71281	71281	71281	71281	536	536	536	536	2	2	2
SRR7451149		265778	Heidelberg	15	2016	6	NA	Human	Human	Homo sapiens; human	United Kingdom	NA	NA	Public Health England	134613	134613	134613	134613	65494	5322	536	536	536	536	2	2	2
SRR7451165		311916	Heidelberg	15	2016	10	NA	Human	Human	Homo sapiens; human	United Kingdom	NA	NA	Public Health England	154806	154806	154806	154806	154806	37410	536	536	536	536	2	2	2
SRR7456869		435439	Heidelberg	5023	2017	10	NA	Human	Human	Homo sapiens; human	United Kingdom	NA	NA	Public Health England	131961	131961	131961	131961	131961	131961	536	536	536	536	2	2	2
SRR7456987		245525	Heidelberg	15	2016	4	NA	Human	Human	Homo sapiens; human	United Kingdom (Travel)	NA	YES	Public Health England	132048	132048	132048	99249	558	536	536	536	536	536	2	2	2
SRR7457902		261337	Heidelberg	15	2016	6	NA	Human	Human	Homo sapiens; human	United Kingdom	NA	NA	Public Health England	132110	132110	132110	132110	132110	5699	5699	536	536	536	2	2	2
SRR7457950		449469	Heidelberg	15	2017	11	NA	Human	Human	Homo sapiens; human	United Kingdom	NA	NA	Public Health England	120603	120603	120603	120603	120603	120603	536	536	536	536	2	2	2
SRR7458222		253423	Heidelberg	15	2016	5	NA	Human	Human	Homo sapiens; human	United Kingdom	NA	NA	Public Health England	132356	132356	132356	132356	132356	7055	536	536	536	536	2	2	2
SRR7458639		511840	Heidelberg	15	2018	3	NA	Human	Human	Homo sapiens; human	United Kingdom	NA	NA	Public Health England	132439	132439	132439	132439	132439	132439	536	536	536	536	2	2	2
SRR7465062		387158	Heidelberg	15	2017	6	NA	Human	Human	Homo sapiens; human	United Kingdom	NA	NA	Public Health England	129752	129752	129752	129752	71708	536	536	536	536	536	2	2	2
SRR7468203		PNUSAS044376	Minnesota	548	NA	NA	NA	NA	NA	NA	United States	NA	NA	Centers for Disease Control and Prevention Enteric Diseases Laboratory Branch	132862	132862	832	831	831	356	356	313	313	313	313	2	2
SRR7468993		455101	Heidelberg	15	2017	11	NA	Human	Human	Homo sapiens; human	United Kingdom	NA	NA	Public Health England	120603	120603	120603	120603	120603	120603	536	536	536	536	2	2	2
SRR7471150		311419	Heidelberg	15	2016	10	NA	Human	Human	Homo sapiens; human	United Kingdom	NA	NA	Public Health England	137945	122200	122200	122200	122200	5699	5699	536	536	536	2	2	2
SRR7472821		PNUSAS045122	Minnesota	548	NA	NA	NA	NA	NA	NA	United States	NA	NA	Centers for Disease Control and Prevention Enteric Diseases Laboratory Branch	135027	135027	135027	135027	135027	135027	481	313	313	313	313	2	2
SRR7474870		278654	Heidelberg	15	2016	7	NA	Human	Human	Homo sapiens; human	United Kingdom	NA	NA	Public Health England	135217	135217	135217	135217	135217	1508	1508	1508	1508	536	2	2	2
SRR7475294		438784	Heidelberg	15	2017	10	NA	Human	Human	Homo sapiens; human	United Kingdom	NA	NA	Public Health England	135285	135285	135285	135285	64519	1508	1508	1508	1508	536	2	2	2
SRR7475482		313413	Heidelberg	2071	2016	10	NA	Human	Human	Homo sapiens; human	United Kingdom	NA	NA	Public Health England	122360	122360	122360	122360	29179	29179	7409	536	536	536	2	2	2
SRR7480330		170312	Heidelberg	15	2015	9	NA	Human	Human	Homo sapiens; human	United Kingdom	NA	NA	Public Health England	135481	135481	135481	135481	20704	5699	5699	536	536	536	2	2	2
SRR7480403		520547	Heidelberg	15	2018	4	NA	Human	Human	Homo sapiens; human	United Kingdom	NA	NA	Public Health England	135522	135522	135522	135522	135522	5699	5699	536	536	536	2	2	2
SRR7480615		452484	Heidelberg	15	2017	11	NA	Human	Human	Homo sapiens; human	United Kingdom	NA	NA	Public Health England	120603	120603	120603	120603	120603	120603	536	536	536	536	2	2	2
SRR7495596		203663	Heidelberg	15	2016	1	NA	Human	Human	Homo sapiens; human	United Kingdom	NA	NA	Public Health England	135729	135729	135729	135729	135729	135729	536	536	536	536	2	2	2
SRR7495597		475791	Heidelberg	15	2018	1	NA	Human	Human	Homo sapiens; human	United Kingdom	NA	NA	Public Health England	135728	135728	135728	135728	23708	1508	1508	1508	1508	536	2	2	2
SRR7501126		497314	Minnesota	548	2018	2	NA	Food	ND/Others	food	United Kingdom	NA	NA	Public Health England	129702	129702	129702	24669	24669	24669	7227	313	313	313	313	2	2
SRR7501145		553240	Heidelberg	15	2018	6	NA	Food	ND/Others	food	United Kingdom	NA	NA	Public Health England	136022	136022	136022	136022	29133	536	536	536	536	536	2	2	2
SRR7501152		376320	Minnesota	548	2017	5	NA	Food	ND/Others	food	United Kingdom	NA	NA	Public Health England	129795	129696	129696	24669	24669	24669	7227	313	313	313	313	2	2
SRR7501170		561135	Heidelberg	15	2018	6	NA	Food	ND/Others	food	United Kingdom	NA	NA	Public Health England	136059	136059	136059	136059	29133	536	536	536	536	536	2	2	2
SRR7501177		559846	Heidelberg	15	2018	6	NA	Food	ND/Others	food	United Kingdom	NA	NA	Public Health England	136057	136057	136057	136057	29133	536	536	536	536	536	2	2	2
SRR7501284		539127	Heidelberg	15	2018	5	NA	Food	ND/Others	food	United Kingdom	NA	NA	Public Health England	136051	136051	136051	136051	29133	536	536	536	536	536	2	2	2
SRR7501296		342965	Heidelberg	15	2017	2	NA	Food	ND/Others	food	United Kingdom	NA	NA	Public Health England	71920	71920	71920	71920	71920	536	536	536	536	536	2	2	2
SRR7501298		385524	Heidelberg	15	2017	6	NA	Food	ND/Others	food	United Kingdom	NA	NA	Public Health England	129766	129766	129766	114289	29133	536	536	536	536	536	2	2	2
SRR7501313		382675	Heidelberg	15	2017	6	NA	Food	ND/Others	food	United Kingdom	NA	NA	Public Health England	129781	129698	129698	129698	29133	536	536	536	536	536	2	2	2
SRR7501324		481509	Minnesota	548	2018	1	NA	Food	ND/Others	food	United Kingdom	NA	NA	Public Health England	129710	129710	129710	129710	24669	24669	7227	313	313	313	313	2	2
SRR7501328		353911	Heidelberg	15	2017	3	NA	Food	ND/Others	food	United Kingdom	NA	NA	Public Health England	129830	129830	129830	129830	29133	536	536	536	536	536	2	2	2
SRR7501351		553239	Heidelberg	15	2018	6	NA	Food	ND/Others	food	United Kingdom	NA	NA	Public Health England	138797	138797	73516	73516	29133	536	536	536	536	536	2	2	2
SRR7501404		421575	Heidelberg	15	2017	9	NA	Food	ND/Others	food	United Kingdom	NA	NA	Public Health England	129738	129738	56342	56337	29133	536	536	536	536	536	2	2	2
SRR7501405		368981	Heidelberg	15	2017	5	NA	Food	ND/Others	food	United Kingdom	NA	NA	Public Health England	71457	71457	71457	71457	29133	536	536	536	536	536	2	2	2
SRR7501408		379346	Minnesota	548	2017	6	NA	Food	ND/Others	food	United Kingdom	NA	NA	Public Health England	129783	129780	129780	129780	24669	24669	7227	313	313	313	313	2	2
SRR7501510		556715	Heidelberg	15	2018	6	NA	Food	ND/Others	food	United Kingdom	NA	NA	Public Health England	136167	136167	136167	71565	29133	536	536	536	536	536	2	2	2
SRR7501514		380835	Heidelberg	15	2017	5	NA	Food	ND/Others	food	United Kingdom	NA	NA	Public Health England	129784	123423	123423	123423	29133	536	536	536	536	536	2	2	2
SRR7501650		369009	Heidelberg	15	2017	5	NA	Food	ND/Others	food	United Kingdom	NA	NA	Public Health England	129821	129821	71213	71213	71213	536	536	536	536	536	2	2	2
SRR7501671		561136	Heidelberg	15	2018	6	NA	Food	ND/Others	food	United Kingdom	NA	NA	Public Health England	136059	136059	136059	136059	29133	536	536	536	536	536	2	2	2
SRR7501691		478568	Heidelberg	15	2018	1	NA	Food	ND/Others	food	United Kingdom	NA	NA	Public Health England	129715	129715	129715	129715	29133	536	536	536	536	536	2	2	2
SRR7501698		382672	Heidelberg	15	2017	6	NA	Food	ND/Others	food	United Kingdom	NA	NA	Public Health England	129779	129698	129698	129698	29133	536	536	536	536	536	2	2	2
SRR7501700		387159	Heidelberg	15	2017	6	NA	Food	ND/Others	food	United Kingdom	NA	NA	Public Health England	129755	129755	129755	129755	29133	536	536	536	536	536	2	2	2
SRR7501711		411506	Minnesota	548	2017	8	NA	Food	ND/Others	food	United Kingdom	NA	NA	Public Health England	129736	129716	129716	127810	24669	24669	7227	313	313	313	313	2	2
SRR7501714		497190	Heidelberg	15	2018	2	NA	Food	ND/Others	food	United Kingdom	NA	NA	Public Health England	129700	129700	129700	129700	29133	536	536	536	536	536	2	2	2
SRR7501727		553789	Heidelberg	15	2018	6	NA	Food	ND/Others	food	United Kingdom	NA	NA	Public Health England	136225	136225	136225	136225	29133	536	536	536	536	536	2	2	2
SRR7501728		561139	Heidelberg	15	2018	6	NA	Food	ND/Others	food	United Kingdom	NA	NA	Public Health England	136227	136227	136227	136227	29133	536	536	536	536	536	2	2	2
SRR7501730		378477	Heidelberg	15	2017	5	NA	Food	ND/Others	food	United Kingdom	NA	NA	Public Health England	129784	123423	123423	123423	29133	536	536	536	536	536	2	2	2
SRR7501737		553236	Heidelberg	15	2018	6	NA	Food	ND/Others	food	United Kingdom	NA	NA	Public Health England	136223	136223	136223	136223	29133	536	536	536	536	536	2	2	2
SRR7501740		370941	Heidelberg	15	2017	5	NA	Food	ND/Others	food	United Kingdom	NA	NA	Public Health England	129812	129812	129812	107378	29133	536	536	536	536	536	2	2	2
SRR7506424		373853	Heidelberg	15	2017	5	NA	Food	ND/Others	food	United Kingdom	NA	NA	Public Health England	129802	129802	129802	71565	29133	536	536	536	536	536	2	2	2
SRR7506429		478567	Heidelberg	15	2018	1	NA	Food	ND/Others	food	United Kingdom	NA	NA	Public Health England	129714	129706	129706	129706	29133	536	536	536	536	536	2	2	2
SRR7506438		549514	Heidelberg	15	2018	5	NA	Food	ND/Others	food	United Kingdom	NA	NA	Public Health England	136538	136538	118515	71565	29133	536	536	536	536	536	2	2	2
SRR7506448		543849	Heidelberg	15	2018	5	NA	Food	ND/Others	food	United Kingdom	NA	NA	Public Health England	136573	118515	118515	71565	29133	536	536	536	536	536	2	2	2
SRR7506453		387196	Heidelberg	15	2017	6	NA	Food	ND/Others	food	United Kingdom	NA	NA	Public Health England	129754	129754	129754	71893	29133	536	536	536	536	536	2	2	2
SRR7506743		371937	Heidelberg	15	2017	5	NA	Food	ND/Others	food	United Kingdom	NA	NA	Public Health England	136602	129802	129802	71565	29133	536	536	536	536	536	2	2	2
SRR7506744		365403	Heidelberg	15	2017	4	NA	Food	ND/Others	food	United Kingdom	NA	NA	Public Health England	71333	71333	71333	71213	71213	536	536	536	536	536	2	2	2
SRR7506746		266992	Minnesota	548	2016	6	NA	NA	NA	NA	United Kingdom	NA	NA	Public Health England	136604	136604	136604	136604	136604	136604	481	313	313	313	313	2	2
SRR7506747		474916	Heidelberg	15	2018	1	NA	Food	ND/Others	food	United Kingdom	NA	NA	Public Health England	129720	129720	129690	129690	29133	536	536	536	536	536	2	2	2
SRR7506805		556717	Heidelberg	15	2018	6	NA	Food	ND/Others	food	United Kingdom	NA	NA	Public Health England	136719	136719	136719	136719	29133	536	536	536	536	536	2	2	2
SRR7506821		507287	Heidelberg	15	2018	2	NA	Food	ND/Others	food	United Kingdom	NA	NA	Public Health England	129690	129690	129690	129690	29133	536	536	536	536	536	2	2	2
SRR7506824		565130	Heidelberg	15	2018	6	NA	Human	Human	Homo sapiens; human	United Kingdom	NA	NA	Public Health England	120603	120603	120603	120603	120603	120603	536	536	536	536	2	2	2
SRR7506825		371942	Heidelberg	15	2017	5	NA	Food	ND/Others	food	United Kingdom	NA	NA	Public Health England	129807	129792	129792	107378	29133	536	536	536	536	536	2	2	2
SRR7506831		559845	Heidelberg	15	2018	6	NA	Food	ND/Others	food	United Kingdom	NA	NA	Public Health England	139003	136057	136057	136057	29133	536	536	536	536	536	2	2	2
SRR7506865		368995	Heidelberg	15	2017	5	NA	Food	ND/Others	food	United Kingdom	NA	NA	Public Health England	129820	129820	71917	71917	29133	536	536	536	536	536	2	2	2
SRR7506921		371939	Heidelberg	15	2017	5	NA	Food	ND/Others	food	United Kingdom	NA	NA	Public Health England	129804	129804	129804	129804	29133	536	536	536	536	536	2	2	2
SRR7506935		454890	Heidelberg	15	2017	12	NA	Food	ND/Others	food	United Kingdom	NA	NA	Public Health England	136688	129721	129721	118511	29133	536	536	536	536	536	2	2	2
SRR7506939		440919	Heidelberg	15	2017	11	NA	Food	ND/Others	food	United Kingdom	NA	NA	Public Health England	129731	129731	129731	129731	29133	536	536	536	536	536	2	2	2
SRR7506944		501581	Heidelberg	15	2018	2	NA	Food	ND/Others	food	United Kingdom	NA	NA	Public Health England	136716	129690	129690	129690	29133	536	536	536	536	536	2	2	2
SRR7506985		385825	Heidelberg	15	2017	6	NA	Food	ND/Others	food	United Kingdom	NA	NA	Public Health England	129756	129756	129756	129756	129756	536	536	536	536	536	2	2	2
SRR7507008		542098	Minnesota	548	2018	5	NA	Food	ND/Others	food	United Kingdom	NA	NA	Public Health England	136766	136766	136766	136766	24669	24669	7227	313	313	313	313	2	2
SRR7511343		Sa_V53	Minnesota	285	2017	8	NA	Environment	Water/River	water	Mexico	NA	NA	SENASICA	137177	137177	137177	137177	137177	137177	137177	313	313	313	313	2	2
SRR7511765		412043	Heidelberg	15	2017	8	NA	Food	ND/Others	food	United Kingdom	NA	NA	Public Health England	129748	129747	129747	107378	29133	536	536	536	536	536	2	2	2
SRR7511769		371944	Heidelberg	15	2017	5	NA	Food	ND/Others	food	United Kingdom	NA	NA	Public Health England	129808	129792	129792	107378	29133	536	536	536	536	536	2	2	2
SRR7511840		561138	Heidelberg	15	2018	6	NA	Food	ND/Others	food	United Kingdom	NA	NA	Public Health England	136765	136227	136227	136227	29133	536	536	536	536	536	2	2	2
SRR7511846		370942	Heidelberg	15	2017	5	NA	Food	ND/Others	food	United Kingdom	NA	NA	Public Health England	129814	129814	129812	107378	29133	536	536	536	536	536	2	2	2
SRR7511849		559847	Heidelberg	15	2018	6	NA	Food	ND/Others	food	United Kingdom	NA	NA	Public Health England	136794	136057	136057	136057	29133	536	536	536	536	536	2	2	2
SRR7511851		561137	Heidelberg	15	2018	6	NA	Food	ND/Others	food	United Kingdom	NA	NA	Public Health England	136798	136798	136798	136798	29133	536	536	536	536	536	2	2	2
SRR7516246		373824	Minnesota	548	2017	5	NA	Food	ND/Others	food	United Kingdom	NA	NA	Public Health England	129800	74136	74136	24669	24669	24669	7227	313	313	313	313	2	2
SRR7516258		373157	Heidelberg	15	2017	5	NA	Food	ND/Others	food	United Kingdom	NA	NA	Public Health England	129805	129804	129804	129804	29133	536	536	536	536	536	2	2	2
SRR7516262		373156	Heidelberg	15	2017	5	NA	Food	ND/Others	food	United Kingdom	NA	NA	Public Health England	129802	129802	129802	71565	29133	536	536	536	536	536	2	2	2
SRR7516266		364213	Heidelberg	15	2017	4	NA	Food	ND/Others	food	United Kingdom	NA	NA	Public Health England	129829	129829	71543	71543	29133	536	536	536	536	536	2	2	2
SRR7516483		374578	Heidelberg	15	2017	5	NA	Food	ND/Others	food	United Kingdom	NA	NA	Public Health England	129792	129792	129792	107378	29133	536	536	536	536	536	2	2	2
SRR7516492		556718	Heidelberg	15	2018	6	NA	Food	ND/Others	food	United Kingdom	NA	NA	Public Health England	137275	136225	136225	136225	29133	536	536	536	536	536	2	2	2
SRR7516522		369040	Heidelberg	15	2017	5	NA	Food	ND/Others	food	United Kingdom	NA	NA	Public Health England	129820	129820	71917	71917	29133	536	536	536	536	536	2	2	2
SRR7516528		559844	Heidelberg	15	2018	6	NA	Food	ND/Others	food	United Kingdom	NA	NA	Public Health England	136794	136057	136057	136057	29133	536	536	536	536	536	2	2	2
SRR7516529		366325	Heidelberg	15	2017	4	NA	Food	ND/Others	food	United Kingdom	NA	NA	Public Health England	129824	129824	129824	129824	29133	536	536	536	536	536	2	2	2
SRR7516557		385824	Heidelberg	15	2017	6	NA	Food	ND/Others	food	United Kingdom	NA	NA	Public Health England	129770	129770	129770	71543	29133	536	536	536	536	536	2	2	2
SRR7516673		440917	Heidelberg	15	2017	11	NA	Food	ND/Others	food	United Kingdom	NA	NA	Public Health England	129732	129731	129731	129731	29133	536	536	536	536	536	2	2	2
SRR7516707		379343	Minnesota	548	2017	6	NA	Food	ND/Others	food	United Kingdom	NA	NA	Public Health England	129780	129780	129780	129780	24669	24669	7227	313	313	313	313	2	2
SRR7522864		416300	Heidelberg	15	2017	9	NA	Human	Human	Homo sapiens; human	United Kingdom	NA	NA	Public Health England	137808	137808	137808	137808	132110	5699	5699	536	536	536	2	2	2
SRR7522906		371943	Heidelberg	15	2017	5	NA	Food	ND/Others	food	United Kingdom	NA	NA	Public Health England	129794	129792	129792	107378	29133	536	536	536	536	536	2	2	2
SRR7523140		371945	Heidelberg	15	2017	5	NA	Food	ND/Others	food	United Kingdom	NA	NA	Public Health England	129794	129792	129792	107378	29133	536	536	536	536	536	2	2	2
SRR7523175		371941	Heidelberg	15	2017	5	NA	Food	ND/Others	food	United Kingdom	NA	NA	Public Health England	137969	137969	137969	129750	29133	536	536	536	536	536	2	2	2
SRR7523635		370939	Heidelberg	15	2017	5	NA	Food	ND/Others	food	United Kingdom	NA	NA	Public Health England	129813	129812	129812	107378	29133	536	536	536	536	536	2	2	2
SRR7523679		378688	Heidelberg	15	2017	6	NA	Food	ND/Others	food	United Kingdom	NA	NA	Public Health England	138111	129790	129790	129790	29133	536	536	536	536	536	2	2	2
SRR7523709		456189	Heidelberg	15	2017	12	NA	Human	Human	Homo sapiens; human	United Kingdom	NA	NA	Public Health England	120603	120603	120603	120603	120603	120603	536	536	536	536	2	2	2
SRR7523805		560741	Heidelberg	15	2018	6	NA	Food	ND/Others	food	United Kingdom	NA	NA	Public Health England	138175	138175	138175	107378	29133	536	536	536	536	536	2	2	2
SRR7523846		369043	Heidelberg	15	2017	5	NA	Food	ND/Others	food	United Kingdom	NA	NA	Public Health England	129820	129820	71917	71917	29133	536	536	536	536	536	2	2	2
SRR7527770		388651	Heidelberg	15	2017	7	NA	Food	ND/Others	food	United Kingdom	NA	NA	Public Health England	138239	138239	138239	138239	29133	536	536	536	536	536	2	2	2
SRR7527817		229041	Heidelberg	15	2016	3	NA	Human	Human	Homo sapiens; human	United Kingdom	NA	NA	Public Health England	138247	138247	138247	132110	132110	5699	5699	536	536	536	2	2	2
SRR7527835		171302	Heidelberg	15	2015	9	NA	Human	Human	Homo sapiens; human	United Kingdom	NA	NA	Public Health England	139766	139766	13673	3353	2652	536	536	536	536	536	2	2	2
SRR7527967		369006	Heidelberg	15	2017	5	NA	Food	ND/Others	food	United Kingdom	NA	NA	Public Health England	71565	71565	71565	71565	29133	536	536	536	536	536	2	2	2
SRR7533168		371938	Heidelberg	15	2017	5	NA	Food	ND/Others	food	United Kingdom	NA	NA	Public Health England	175756	129804	129804	129804	29133	536	536	536	536	536	2	2	2
SRR7533298		291781	Minnesota	548	2016	8	NA	Human	Human	Homo sapiens; human	United Kingdom	NA	NA	Public Health England	138458	138458	138458	24669	24669	24669	7227	313	313	313	313	2	2
SRR7533304		570841	Heidelberg	15	2018	7	NA	Food	ND/Others	food	United Kingdom	NA	NA	Public Health England	138453	138453	138453	138453	29133	536	536	536	536	536	2	2	2
SRR7533349		348779	Heidelberg	15	2017	3	NA	Food	ND/Others	food	United Kingdom	NA	NA	Public Health England	129828	129828	129828	129828	29133	536	536	536	536	536	2	2	2
SRR7533535		570844	Heidelberg	15	2018	7	NA	Food	ND/Others	food	United Kingdom	NA	NA	Public Health England	138544	138544	138544	138544	29133	536	536	536	536	536	2	2	2
SRR7533553		424567	Heidelberg	15	2017	9	NA	Human	Human	Homo sapiens; human	United Kingdom	NA	NA	Public Health England	93959	93959	93959	93959	93959	536	536	536	536	536	2	2	2
SRR7538824		570845	Heidelberg	15	2018	7	NA	Food	ND/Others	food	United Kingdom	NA	NA	Public Health England	138693	138693	72101	71565	29133	536	536	536	536	536	2	2	2
SRR7634263		OSF084146	Minnesota	548	2017	NA	NA	ND	ND/Others	Environmental sponge	United States	Kansas	NA	FDA Center for Food Safety and Applied Nutrition	139074	139074	139074	109380	18579	600	600	313	313	313	313	2	2
SRR7655970		FDA1058985-002-001	Minnesota	548	2018	5	NA	Food	Plant	Chilli Powder	United States	Georgia	NA	FDA Center for Food Safety and Applied Nutrition	137386	137386	137386	137386	137386	23723	23723	313	313	313	313	2	2
SRR7661162		FSIS11812424	Heidelberg	15	2018	NA	NA	Livestock	Swine	animal-swine-market swine	United States	Oklahoma	NA	USDA FSIS	139638	139638	139638	139638	139638	536	536	536	536	536	2	2	2
SRR7828177		590459	Heidelberg	15	2018	8	NA	Food	ND/Others	food	United Kingdom	NA	NA	Public Health England	142560	136223	136223	136223	29133	536	536	536	536	536	2	2	2
SRR7828407		577087	Heidelberg	15	2018	7	NA	Food	ND/Others	food	United Kingdom	NA	NA	Public Health England	142655	142655	142655	136059	29133	536	536	536	536	536	2	2	2
SRR7828515		588511	Heidelberg	15	2018	8	NA	Food	ND/Others	food	United Kingdom	NA	NA	Public Health England	142742	142742	142742	71565	29133	536	536	536	536	536	2	2	2
SRR7841318		573572	Heidelberg	15	2018	7	NA	Food	Avian	Food, Chicken	United Kingdom	NA	NA	Public Health England	142770	142770	142770	142770	142770	536	536	536	536	536	2	2	2
SRR7841331		587402	Heidelberg	15	2018	8	NA	Food	ND/Others	food	United Kingdom	NA	NA	Public Health England	142763	142763	71649	71543	29133	536	536	536	536	536	2	2	2
SRR7841384		587398	Heidelberg	15	2018	8	NA	Food	ND/Others	food	United Kingdom	NA	NA	Public Health England	142816	142816	142816	142816	29133	536	536	536	536	536	2	2	2
SRR7841572		590851	Heidelberg	15	2018	8	NA	Food	ND/Others	food	United Kingdom	NA	NA	Public Health England	142901	142901	142901	142901	29133	536	536	536	536	536	2	2	2
SRR7841621		598111	Heidelberg	15	2018	8	NA	Food	ND/Others	food	United Kingdom	NA	NA	Public Health England	142950	142950	142950	138544	29133	536	536	536	536	536	2	2	2
SRR7842499		598950	Heidelberg	15	2018	8	NA	Human	Human	Homo sapiens; human	United Kingdom	NA	NA	Public Health England	143002	143002	93959	93959	93959	536	536	536	536	536	2	2	2
SRR7842502		573574	Heidelberg	15	2018	7	NA	Food	ND/Others	food	United Kingdom	NA	NA	Public Health England	143000	142655	142655	136059	29133	536	536	536	536	536	2	2	2
SRR7842683		586809	Heidelberg	15	2018	8	NA	Human	Human	Homo sapiens; human	United Kingdom	NA	NA	Public Health England	143116	143116	143116	143116	143116	143116	536	536	536	536	2	2	2
SRR7850509		588509	Heidelberg	15	2018	8	NA	Food	ND/Others	food	United Kingdom	NA	NA	Public Health England	142742	142742	142742	71565	29133	536	536	536	536	536	2	2	2
SRR7850526		573570	Heidelberg	15	2018	7	NA	Food	ND/Others	food	United Kingdom	NA	NA	Public Health England	143182	143182	129690	129690	29133	536	536	536	536	536	2	2	2
SRR7850573		590460	Heidelberg	15	2018	8	NA	Food	ND/Others	food	United Kingdom	NA	NA	Public Health England	151871	151871	151871	107378	29133	536	536	536	536	536	2	2	2
SRR7850613		573569	Heidelberg	15	2018	7	NA	Food	ND/Others	food	United Kingdom	NA	NA	Public Health England	143182	143182	129690	129690	29133	536	536	536	536	536	2	2	2
SRR7850703		598110	Heidelberg	15	2018	8	NA	Food	ND/Others	food	United Kingdom	NA	NA	Public Health England	143548	143548	143548	143548	29133	536	536	536	536	536	2	2	2
SRR7866922		590461	Heidelberg	15	2018	8	NA	Food	ND/Others	food	United Kingdom	NA	NA	Public Health England	142560	136223	136223	136223	29133	536	536	536	536	536	2	2	2
SRR7867011		590848	Heidelberg	15	2018	8	NA	Food	ND/Others	food	United Kingdom	NA	NA	Public Health England	143655	142901	142901	142901	29133	536	536	536	536	536	2	2	2
SRR7867017		588513	Heidelberg	15	2018	8	NA	Food	ND/Others	food	United Kingdom	NA	NA	Public Health England	143789	143789	143789	143789	29133	536	536	536	536	536	2	2	2
SRR7867158		588508	Heidelberg	15	2018	8	NA	Food	ND/Others	food	United Kingdom	NA	NA	Public Health England	142742	142742	142742	71565	29133	536	536	536	536	536	2	2	2
SRR7867306		600784	Heidelberg	15	2018	9	NA	Food	ND/Others	food	United Kingdom	NA	NA	Public Health England	143891	143891	143891	143891	143891	536	536	536	536	536	2	2	2
SRR7873831		572507	Minnesota	548	2018	7	NA	Human	Human	Homo sapiens; human	United Kingdom	NA	NA	Public Health England	143948	143948	143948	143948	143948	24474	19836	313	313	313	313	2	2
SRR7873893		577883	Heidelberg	15	2018	7	NA	Food	ND/Others	food	United Kingdom	NA	NA	Public Health England	144085	144085	144085	144085	29133	536	536	536	536	536	2	2	2
SRR7873916		577086	Heidelberg	15	2018	7	NA	Human	Human	Homo sapiens; human	United Kingdom	NA	NA	Public Health England	144662	142770	142770	142770	142770	536	536	536	536	536	2	2	2
SRR7873918		596243	Heidelberg	15	2018	8	NA	Food	ND/Others	food	United Kingdom	NA	NA	Public Health England	144661	144661	144661	144661	29133	536	536	536	536	536	2	2	2
SRR7879475		588510	Heidelberg	15	2018	8	NA	Food	ND/Others	food	United Kingdom	NA	NA	Public Health England	144358	144358	144358	144358	29133	536	536	536	536	536	2	2	2
SRR7879604		590489	Heidelberg	15	2018	8	NA	Human	Human	Homo sapiens; human	United Kingdom	NA	NA	Public Health England	144404	144404	119085	119085	119085	5322	536	536	536	536	2	2	2
SRR7890417		602736	Heidelberg	15	2018	9	NA	Human	Human	Homo sapiens; human	United Kingdom	NA	NA	Public Health England	144757	144757	144757	119085	119085	5322	536	536	536	536	2	2	2
SRR7890500		376321	Minnesota	548	2017	5	NA	Food	ND/Others	food	United Kingdom	NA	NA	Public Health England	129795	129696	129696	24669	24669	24669	7227	313	313	313	313	2	2
SRR7892139		528468	Heidelberg	15	2018	4	NA	Food	ND/Others	food	United Kingdom	NA	NA	Public Health England	145556	145556	145556	145556	29133	536	536	536	536	536	2	2	2
SRR7892241		488671	Heidelberg	15	2018	2	NA	Human	Human	Homo sapiens; human	United Kingdom	NA	NA	Public Health England	144868	144868	144868	144868	144868	144868	536	536	536	536	2	2	2
SRR7902694		373143	Heidelberg	15	2017	5	NA	Food	ND/Others	food	United Kingdom	NA	NA	Public Health England	129784	123423	123423	123423	29133	536	536	536	536	536	2	2	2
SRR7905455		FDA768393 9-31	Minnesota	548	2012	9	NA	Environment	Soil/Dust	environmental swab	United States	Colorado	NA	FDA/CFSAN	145113	145113	145113	145113	145113	356	356	313	313	313	313	2	2
SRR7911421		306546	Heidelberg	15	2016	10	NA	Human	Human	Homo sapiens; human	United Kingdom	NA	NA	Public Health England	145500	145500	145500	145500	82475	536	536	536	536	536	2	2	2
SRR7911440		609991	Heidelberg	15	2018	9	NA	Food	ND/Others	food	United Kingdom	NA	NA	Public Health England	145485	145485	145485	145485	29133	536	536	536	536	536	2	2	2
SRR7911511		607855	Heidelberg	15	2018	9	NA	Food	ND/Others	food	United Kingdom	NA	NA	Public Health England	145547	145547	145547	71565	29133	536	536	536	536	536	2	2	2
SRR7962120		478565	Heidelberg	15	2018	1	NA	Food	ND/Others	food	United Kingdom	NA	NA	Public Health England	146188	146188	129706	129706	29133	536	536	536	536	536	2	2	2
SRR7962183		610790	Heidelberg	15	2018	9	NA	Food	ND/Others	food	United Kingdom	NA	NA	Public Health England	146215	145485	145485	145485	29133	536	536	536	536	536	2	2	2
SRR7962223		534028	Heidelberg	15	2018	5	NA	Human	Human	Homo sapiens; human	United Kingdom	NA	NA	Public Health England	125714	125714	125714	125714	125714	5699	5699	536	536	536	2	2	2
SRR7962252		379345	Minnesota	548	2017	6	NA	Food	ND/Others	food	United Kingdom	NA	NA	Public Health England	129783	129780	129780	129780	24669	24669	7227	313	313	313	313	2	2
SRR7962257		610791	Heidelberg	15	2018	9	NA	Food	ND/Others	food	United Kingdom	NA	NA	Public Health England	146254	146254	146254	146254	146254	536	536	536	536	536	2	2	2
SRR7962316		306635	Heidelberg	15	2016	10	NA	Human	Human	Homo sapiens; human	United Kingdom	NA	NA	Public Health England	71281	71281	71281	71281	71281	71281	536	536	536	536	2	2	2
SRR7962334		613011	Heidelberg	15	2018	9	NA	Human	Human	Homo sapiens; human	United Kingdom	NA	NA	Public Health England	146310	146310	146310	146310	146310	132439	536	536	536	536	2	2	2
SRR7996744		615656	Heidelberg	15	2018	9	NA	Food	ND/Others	food	United Kingdom	NA	NA	Public Health England	146552	146552	146552	146552	29133	536	536	536	536	536	2	2	2
SRR7996762		617896	Heidelberg	15	2018	9	NA	Food	ND/Others	food	United Kingdom	NA	NA	Public Health England	146548	146548	146548	146548	146548	536	536	536	536	536	2	2	2
SRR7998248		615611	Heidelberg	15	2018	9	NA	Food	ND/Others	food	United Kingdom	NA	NA	Public Health England	146657	146657	146657	146657	29133	536	536	536	536	536	2	2	2
SRR7998256		615657	Heidelberg	15	2018	9	NA	Food	ND/Others	food	United Kingdom	NA	NA	Public Health England	146650	146650	146650	146650	29133	536	536	536	536	536	2	2	2
SRR8060898		C12CE002841	Heidelberg	15	2012	NA	NA	Human	Human	Homo sapiens; feces	Canada	Alberta	NA	National Microbiology Laboratory	147114	147114	147114	147114	147114	536	536	536	536	536	2	2	2
SRR8066636		FSIS21822340	Heidelberg	15	2018	NA	NA	Poultry	Poultry	raw intact chicken	United States	Texas	NA	USDA FSIS	147184	147184	147184	147184	147184	536	536	536	536	536	2	2	2
SRR8073599		SA02DT07044301	Heidelberg	15	2007	NA	NA	Food	Avian	Chicken Meat	Canada	Quebec	NA	National Microbiology Laboratory	147198	147198	147198	147198	147198	536	536	536	536	536	2	2	2
SRR8081517		DV11	Minnesota	548	2008	12	NA	Livestock	Bovine	cow	Mexico	Sinaloa	NA	FDA/CFSAN	147562	147465	147465	147465	147465	147465	7227	313	313	313	313	2	2
SRR8081518		FV01	Minnesota	285	2008	7	NA	Livestock	Bovine	cow	Mexico	Sinaloa	NA	FDA/CFSAN	147570	147570	147570	147570	147525	147525	137177	313	313	313	313	2	2
SRR8081520		FC08	Minnesota	548	2008	10	NA	Livestock	Ovine/Goat (Caprinae)	goat	Mexico	Sinaloa	NA	FDA/CFSAN	147465	147465	147465	147465	147465	147465	7227	313	313	313	313	2	2
SRR8081551		FC04	Minnesota	548	2008	8	NA	Livestock	Ovine/Goat (Caprinae)	goat	Mexico	Sinaloa	NA	FDA/CFSAN	147467	147467	147467	147467	147467	9142	481	313	313	313	313	2	2
SRR8081552		EV05	Minnesota	548	2008	9	NA	Livestock	Bovine	cow	Mexico	Sinaloa	NA	FDA/CFSAN	147465	147465	147465	147465	147465	147465	7227	313	313	313	313	2	2
SRR8081554		EV03	Minnesota	548	2008	8	NA	Livestock	Bovine	cow	Mexico	Sinaloa	NA	FDA/CFSAN	147524	147524	147524	147524	147524	9142	481	313	313	313	313	2	2
SRR8081555		EV04	Minnesota	285	2008	8	NA	Livestock	Bovine	cow	Mexico	Sinaloa	NA	FDA/CFSAN	147525	147525	147525	147525	147525	147525	137177	313	313	313	313	2	2
SRR8081558		EV07	Minnesota	548	2008	10	NA	Livestock	Bovine	cow	Mexico	Sinaloa	NA	FDA/CFSAN	147529	147529	147465	147465	147465	147465	7227	313	313	313	313	2	2
SRR8084194		624424	Heidelberg	15	2018	10	NA	Food	ND/Others	food	United Kingdom	NA	NA	Public Health England	147766	146657	146657	146657	29133	536	536	536	536	536	2	2	2
SRR8087134		618317	Heidelberg	15	2018	9	NA	Food	ND/Others	food	United Kingdom	NA	NA	Public Health England	147836	147836	147836	138239	29133	536	536	536	536	536	2	2	2
SRR8087195		617897	Heidelberg	15	2018	9	NA	Food	ND/Others	food	United Kingdom	NA	NA	Public Health England	147857	147857	147857	107378	29133	536	536	536	536	536	2	2	2
SRR8087216		618313	Heidelberg	15	2018	9	NA	Food	ND/Others	food	United Kingdom	NA	NA	Public Health England	147836	147836	147836	138239	29133	536	536	536	536	536	2	2	2
SRR8097937		618321	Heidelberg	15	2018	9	NA	Food	ND/Others	food	United Kingdom	NA	NA	Public Health England	147836	147836	147836	138239	29133	536	536	536	536	536	2	2	2
SRR8100740		28	Minnesota	548	2008	7	NA	Environment	Water/River	river water	Mexico	Sinaloa	NA	FDA/CFSAN	147465	147465	147465	147465	147465	147465	7227	313	313	313	313	2	2
SRR8100741		25	Minnesota	548	2008	7	NA	Environment	Water/River	river water	Mexico	Sinaloa	NA	FDA/CFSAN	148221	147524	147524	147524	147524	9142	481	313	313	313	313	2	2
SRR8100748		35	Minnesota	548	2008	7	NA	Environment	Water/River	river water	Mexico	Sinaloa	NA	FDA/CFSAN	148204	147467	147467	147467	147467	9142	481	313	313	313	313	2	2
SRR8100802		9	Minnesota	548	2008	9	NA	Environment	Water/River	river water	Mexico	Sinaloa	NA	FDA/CFSAN	148204	147467	147467	147467	147467	9142	481	313	313	313	313	2	2
SRR8100806		11	Minnesota	548	2008	9	NA	Environment	Water/River	river water	Mexico	Sinaloa	NA	FDA/CFSAN	148207	147465	147465	147465	147465	147465	7227	313	313	313	313	2	2
SRR8100825		90	Minnesota	548	2009	5	NA	Environment	Water/River	river water	Mexico	Sinaloa	NA	FDA/CFSAN	148192	148192	148192	148192	147467	9142	481	313	313	313	313	2	2
SRR8100844		23	Minnesota	548	2008	9	NA	Environment	Water/River	river water	Mexico	Sinaloa	NA	FDA/CFSAN	147465	147465	147465	147465	147465	147465	7227	313	313	313	313	2	2
SRR8106746		618319	Heidelberg	15	2018	9	NA	Food	ND/Others	food	United Kingdom	NA	NA	Public Health England	147836	147836	147836	138239	29133	536	536	536	536	536	2	2	2
SRR8106756		624425	Heidelberg	15	2018	10	NA	Food	ND/Others	food	United Kingdom	NA	NA	Public Health England	148296	148296	73516	73516	29133	536	536	536	536	536	2	2	2
SRR8116958		627322	Heidelberg	15	2018	10	NA	Food	ND/Others	food	United Kingdom	NA	NA	Public Health England	149786	149786	149786	145485	29133	536	536	536	536	536	2	2	2
SRR8116962		627320	Heidelberg	15	2018	10	NA	Food	ND/Others	food	United Kingdom	NA	NA	Public Health England	146548	146548	146548	146548	146548	536	536	536	536	536	2	2	2
SRR8116968		628089	Heidelberg	15	2018	10	NA	Food	ND/Others	food	United Kingdom	NA	NA	Public Health England	149759	149759	149759	143789	29133	536	536	536	536	536	2	2	2
SRR8116980		628088	Heidelberg	15	2018	10	NA	Food	ND/Others	food	United Kingdom	NA	NA	Public Health England	149746	149746	149746	149746	149746	536	536	536	536	536	2	2	2
SRR8116986		628092	Heidelberg	15	2018	10	NA	Food	ND/Others	food	United Kingdom	NA	NA	Public Health England	149831	149831	149831	149831	29133	536	536	536	536	536	2	2	2
SRR8116991		628090	Heidelberg	15	2018	10	NA	Food	ND/Others	food	United Kingdom	NA	NA	Public Health England	149825	149759	149759	143789	29133	536	536	536	536	536	2	2	2
SRR8131509		609354	Heidelberg	15	2018	9	NA	Human	Human	Homo sapiens; human	United Kingdom	NA	NA	Public Health England	150076	150076	93959	93959	93959	536	536	536	536	536	2	2	2
SRR8137377		610792	Heidelberg	15	2018	9	NA	Food	ND/Others	food	United Kingdom	NA	NA	Public Health England	150254	150254	150254	150254	150254	536	536	536	536	536	2	2	2
SRR8142759		628842	Heidelberg	15	2018	10	NA	Human	Human	Homo sapiens; human	United Kingdom	NA	NA	Public Health England	151007	151007	119085	119085	119085	5322	536	536	536	536	2	2	2
SRR8149137		628091	Heidelberg	15	2018	10	NA	Food	ND/Others	food	United Kingdom	NA	NA	Public Health England	149831	149831	149831	149831	29133	536	536	536	536	536	2	2	2
SRR8149191		627323	Heidelberg	15	2018	10	NA	Food	ND/Others	food	United Kingdom	NA	NA	Public Health England	151101	151101	151101	73516	29133	536	536	536	536	536	2	2	2
SRR8149386		632367	Heidelberg	15	2018	10	NA	Food	ND/Others	food	United Kingdom	NA	NA	Public Health England	147857	147857	147857	107378	29133	536	536	536	536	536	2	2	2
SRR8149391		628086	Heidelberg	15	2018	10	NA	Food	ND/Others	food	United Kingdom	NA	NA	Public Health England	151095	151095	151095	71565	29133	536	536	536	536	536	2	2	2
SRR8149396		633383	Heidelberg	15	2018	10	NA	Food	ND/Others	food	United Kingdom	NA	NA	Public Health England	151113	151113	151113	143789	29133	536	536	536	536	536	2	2	2
SRR8166146		632361	Heidelberg	15	2018	10	NA	Food	ND/Others	food	United Kingdom	NA	NA	Public Health England	151179	151179	149831	149831	29133	536	536	536	536	536	2	2	2
SRR8166147		627321	Heidelberg	15	2018	10	NA	Food	ND/Others	food	United Kingdom	NA	NA	Public Health England	151207	151113	151113	143789	29133	536	536	536	536	536	2	2	2
SRR8166210		632366	Heidelberg	15	2018	10	NA	Food	ND/Others	food	United Kingdom	NA	NA	Public Health England	151260	147857	147857	107378	29133	536	536	536	536	536	2	2	2
SRR8166239		632991	Heidelberg	15	2018	10	NA	Food	ND/Others	food	United Kingdom	NA	NA	Public Health England	151280	151280	151280	71565	29133	536	536	536	536	536	2	2	2
SRR8166251		623203	Heidelberg	15	2018	10	NA	Food	ND/Others	food	United Kingdom	NA	NA	Public Health England	151274	151274	151274	151274	29133	536	536	536	536	536	2	2	2
SRR8176465		OSF087732	Minnesota	548	2018	NA	NA	Poultry	Poultry	Poultry RM1	United States	Nebraska	NA	FDA Center for Food Safety and Applied Nutrition	151437	832	832	831	831	356	356	313	313	313	313	2	2
SRR8176502		OSF087728	Minnesota	548	2018	NA	NA	ND	ND/Others	Environmental sponge	United States	Illinois	NA	FDA Center for Food Safety and Applied Nutrition	151472	832	832	831	831	356	356	313	313	313	313	2	2
SRR8177013		ULBRA-SA252	Heidelberg	15	2017	1	NA	Environment	Animal-related	Flock Environment (Gallus gallus Broilers)	Brazil	NA	NA	FDA Center for Food Safety and Applied Nutrition	151598	151598	151598	71839	71839	536	536	536	536	536	2	2	2
SRR8177014		ULBRA-SA170	Heidelberg	-118	2015	NA	NA	Environment	Animal-related	Flock Environment (Gallus gallus Broilers)	Brazil	NA	NA	FDA Center for Food Safety and Applied Nutrition	151597	151597	151597	151597	29133	536	536	536	536	536	2	2	2
SRR8177015		ULBRA-SA231	Heidelberg	15	2017	5	NA	Environment	Animal-related	Flock Environment (Gallus gallus Broilers)	Brazil	NA	NA	FDA Center for Food Safety and Applied Nutrition	151596	151596	151596	151596	29133	536	536	536	536	536	2	2	2
SRR8177017		ULBRA-SA251	Heidelberg	15	2017	1	NA	Environment	Animal-related	Flock Environment (Gallus gallus Broilers)	Brazil	NA	NA	FDA Center for Food Safety and Applied Nutrition	151594	151594	151594	71839	71839	536	536	536	536	536	2	2	2
SRR8177019		ULBRA-SA239	Heidelberg	15	2017	1	NA	Environment	Animal-related	Flock Environment (Gallus gallus Broilers)	Brazil	NA	NA	FDA Center for Food Safety and Applied Nutrition	151591	126815	126815	126815	558	536	536	536	536	536	2	2	2
SRR8177020		ULBRA-SA197	Heidelberg	15	2016	5	NA	Environment	Animal-related	Flock Environment (Gallus gallus Broilers)	Brazil	NA	NA	FDA Center for Food Safety and Applied Nutrition	151592	151592	151592	151592	29133	536	536	536	536	536	2	2	2
SRR8177024		ULBRA-SA174	Heidelberg	15	2015	NA	NA	Environment	Animal-related	Flock Environment (Gallus gallus Broilers)	Brazil	NA	NA	FDA Center for Food Safety and Applied Nutrition	151587	151587	151587	107378	29133	536	536	536	536	536	2	2	2
SRR8177026		ULBRA-SA228	Heidelberg	15	2017	9	NA	Poultry	Poultry	Feces (Gallus gallus Broilers)	Brazil	NA	NA	FDA Center for Food Safety and Applied Nutrition	151586	151586	151586	151571	29133	536	536	536	536	536	2	2	2
SRR8177027		ULBRA-SA237	Heidelberg	15	2017	1	NA	Poultry	Poultry	Feces (Gallus gallus Broilers)	Brazil	NA	NA	FDA Center for Food Safety and Applied Nutrition	151585	151585	151585	151571	29133	536	536	536	536	536	2	2	2
SRR8177028		ULBRA-SA230	Heidelberg	15	2017	5	NA	Environment	Animal-related	Flock Environment (Gallus gallus Broilers)	Brazil	NA	NA	FDA Center for Food Safety and Applied Nutrition	151584	151584	151584	151584	29133	536	536	536	536	536	2	2	2
SRR8177033		ULBRA-SA225	Heidelberg	15	2017	8	NA	Environment	Animal-related	Flock Environment (Gallus gallus Broilers)	Brazil	NA	NA	FDA Center for Food Safety and Applied Nutrition	151581	151581	151581	71565	29133	536	536	536	536	536	2	2	2
SRR8177045		ULBRA-SA241	Heidelberg	15	2017	1	NA	Environment	Animal-related	Flock Environment (Gallus gallus Broilers)	Brazil	NA	NA	FDA Center for Food Safety and Applied Nutrition	151573	151573	151573	71565	29133	536	536	536	536	536	2	2	2
SRR8177046		ULBRA-SA227	Heidelberg	15	2017	9	NA	Poultry	Poultry	Feces (Gallus gallus Broilers)	Brazil	NA	NA	FDA Center for Food Safety and Applied Nutrition	151571	151571	151571	151571	29133	536	536	536	536	536	2	2	2
SRR8177047		ULBRA-SA235	Heidelberg	15	2017	1	NA	Poultry	Poultry	Feces (Gallus gallus Broilers)	Brazil	NA	NA	FDA Center for Food Safety and Applied Nutrition	151572	151572	151572	151571	29133	536	536	536	536	536	2	2	2
SRR8177050		ULBRA-SA244	Heidelberg	15	2017	5	NA	Poultry	Poultry	Meconium (Gallus gallus Breeders)	Brazil	NA	NA	FDA Center for Food Safety and Applied Nutrition	151626	151626	151584	151584	29133	536	536	536	536	536	2	2	2
SRR8177051		ULBRA-SA198	Heidelberg	15	2016	5	NA	Environment	Animal-related	Flock Environment (Gallus gallus Broilers)	Brazil	NA	NA	FDA Center for Food Safety and Applied Nutrition	151625	151625	151625	151592	29133	536	536	536	536	536	2	2	2
SRR8177058		ULBRA-SA242	Heidelberg	15	2016	11	NA	Environment	Animal-related	Flock Environment (Gallus gallus Broilers)	Brazil	NA	NA	FDA Center for Food Safety and Applied Nutrition	151619	151619	151619	151619	29133	536	536	536	536	536	2	2	2
SRR8177061		ULBRA-SA243	Heidelberg	15	2017	7	NA	Poultry	Poultry	Feces (Gallus gallus Broilers)	Brazil	NA	NA	FDA Center for Food Safety and Applied Nutrition	151573	151573	151573	71565	29133	536	536	536	536	536	2	2	2
SRR8177064		ULBRA-SA248	Heidelberg	15	2017	4	NA	Environment	Animal-related	Flock Environment (Gallus gallus Broilers)	Brazil	NA	NA	FDA Center for Food Safety and Applied Nutrition	151615	151615	151615	151615	151615	536	536	536	536	536	2	2	2
SRR8177066		ULBRA-SA185	Heidelberg	15	2016	3	NA	Environment	Animal-related	Flock Environment (Gallus gallus Broilers)	Brazil	NA	NA	FDA Center for Food Safety and Applied Nutrition	151613	151613	151607	71839	71839	536	536	536	536	536	2	2	2
SRR8177072		ULBRA-SA186	Heidelberg	15	2016	3	NA	Environment	Animal-related	Flock Environment (Gallus gallus Broilers)	Brazil	NA	NA	FDA Center for Food Safety and Applied Nutrition	151607	151607	151607	71839	71839	536	536	536	536	536	2	2	2
SRR8177073		ULBRA-SA181	Heidelberg	15	2015	NA	NA	Poultry	Poultry	Poultry Flock (Gallus gallus)	Brazil	NA	NA	FDA Center for Food Safety and Applied Nutrition	126815	126815	126815	126815	558	536	536	536	536	536	2	2	2
SRR8181668		634626	Heidelberg	15	2018	10	NA	Food	ND/Others	food	United Kingdom	NA	NA	Public Health England	153554	147857	147857	107378	29133	536	536	536	536	536	2	2	2
SRR8182966		634628	Heidelberg	15	2018	10	NA	Food	ND/Others	food	United Kingdom	NA	NA	Public Health England	147857	147857	147857	107378	29133	536	536	536	536	536	2	2	2
SRR8183079		634625	Heidelberg	15	2018	10	NA	Food	ND/Others	food	United Kingdom	NA	NA	Public Health England	151768	151768	151768	136059	29133	536	536	536	536	536	2	2	2
SRR8184523		634627	Heidelberg	15	2018	10	NA	Food	ND/Others	food	United Kingdom	NA	NA	Public Health England	147857	147857	147857	107378	29133	536	536	536	536	536	2	2	2
SRR8192199		Isolate_16	Heidelberg	15	2015	NA	NA	Livestock	Swine	Porcine; feces	United States	Arkansas	NA	University of Minnesota	153074	153074	153074	153074	153074	536	536	536	536	536	2	2	2
SRR8201801		636287	Heidelberg	15	2018	10	NA	Food	ND/Others	food	United Kingdom	NA	NA	Public Health England	153867	153867	153867	153867	29133	536	536	536	536	536	2	2	2
SRR8201851		636286	Minnesota	548	2018	10	NA	Food	ND/Others	food	United Kingdom	NA	NA	Public Health England	153706	153706	153706	153706	24669	24669	7227	313	313	313	313	2	2
SRR8204033		638778	Heidelberg	15	2018	11	NA	Food	ND/Others	food	United Kingdom	NA	NA	Public Health England	153929	153929	153779	136059	29133	536	536	536	536	536	2	2	2
SRR8204038		638776	Heidelberg	15	2018	11	NA	Food	ND/Others	food	United Kingdom	NA	NA	Public Health England	153756	153756	153756	153756	153756	536	536	536	536	536	2	2	2
SRR8204046		633382	Heidelberg	15	2018	10	NA	Food	ND/Others	food	United Kingdom	NA	NA	Public Health England	146548	146548	146548	146548	146548	536	536	536	536	536	2	2	2
SRR8204047		638777	Heidelberg	15	2018	11	NA	Food	ND/Others	food	United Kingdom	NA	NA	Public Health England	153745	144358	144358	144358	29133	536	536	536	536	536	2	2	2
SRR8204731		638780	Heidelberg	15	2018	11	NA	Food	ND/Others	food	United Kingdom	NA	NA	Public Health England	153780	153780	153780	153780	29133	536	536	536	536	536	2	2	2
SRR8204745		638781	Heidelberg	15	2018	11	NA	Food	ND/Others	food	United Kingdom	NA	NA	Public Health England	153779	153779	153779	136059	29133	536	536	536	536	536	2	2	2
SRR8204757		623204	Heidelberg	15	2018	10	NA	Food	ND/Others	food	United Kingdom	NA	NA	Public Health England	151274	151274	151274	151274	29133	536	536	536	536	536	2	2	2
SRR8204775		638774	Heidelberg	15	2018	11	NA	Food	ND/Others	food	United Kingdom	NA	NA	Public Health England	153811	153811	153811	153811	29133	536	536	536	536	536	2	2	2
SRR8204810		638779	Heidelberg	15	2018	11	NA	Food	ND/Others	food	United Kingdom	NA	NA	Public Health England	153907	153907	153756	153756	153756	536	536	536	536	536	2	2	2
SRR8204811		608542	Heidelberg	15	2018	9	NA	Human	Human	Homo sapiens; human	United Kingdom	NA	NA	Public Health England	150076	150076	93959	93959	93959	536	536	536	536	536	2	2	2
SRR8207017		OSF087801	Minnesota	548	2018	NA	NA	ND	ND/Others	Environmental sponge	United States	Illinois	NA	FDA Center for Food Safety and Applied Nutrition	154001	154001	154001	831	831	356	356	313	313	313	313	2	2
SRR8239864		642681	Heidelberg	15	2018	11	NA	Food	ND/Others	food	United Kingdom	NA	NA	Public Health England	154906	153780	153780	153780	29133	536	536	536	536	536	2	2	2
SRR8258033		642312	Heidelberg	15	2018	11	NA	Food	ND/Others	food	United Kingdom	NA	NA	Public Health England	155776	155776	155776	71565	29133	536	536	536	536	536	2	2	2
SRR8258034		642315	Heidelberg	15	2018	11	NA	Food	ND/Others	food	United Kingdom	NA	NA	Public Health England	155778	146552	146552	146552	29133	536	536	536	536	536	2	2	2
SRR8269028		642291	Heidelberg	15	2018	11	NA	Human	Human	Homo sapiens; human	United Kingdom	NA	NA	Public Health England	156036	156036	156036	156036	156036	156036	536	536	536	536	2	2	2
SRR8269048		633385	Heidelberg	15	2018	10	NA	Food	ND/Others	food	United Kingdom	NA	NA	Public Health England	156027	151101	151101	73516	29133	536	536	536	536	536	2	2	2
SRR8269067		644153	Heidelberg	15	2018	11	NA	Food	ND/Others	food	United Kingdom	NA	NA	Public Health England	156021	156021	156021	71565	29133	536	536	536	536	536	2	2	2
SRR8269085		644151	Heidelberg	15	2018	11	NA	Food	ND/Others	food	United Kingdom	NA	NA	Public Health England	156040	156040	156040	156040	29133	536	536	536	536	536	2	2	2
SRR8272515		642314	Heidelberg	15	2018	11	NA	Food	ND/Others	food	United Kingdom	NA	NA	Public Health England	155776	155776	155776	71565	29133	536	536	536	536	536	2	2	2
SRR8272619		647403	Heidelberg	15	2018	11	NA	Food	ND/Others	food	United Kingdom	NA	NA	Public Health England	155776	155776	155776	71565	29133	536	536	536	536	536	2	2	2
SRR8272651		606133	Heidelberg	15	2018	9	NA	Human	Human	Homo sapiens; human	United Kingdom	NA	NA	Public Health England	156872	156872	119085	119085	119085	5322	536	536	536	536	2	2	2
SRR8292198		648568	Heidelberg	15	2018	11	NA	Human	Human	Homo sapiens; human	United Kingdom	NA	NA	Public Health England	156036	156036	156036	156036	156036	156036	536	536	536	536	2	2	2
SRR8293521		632365	Heidelberg	15	2018	10	NA	Food	ND/Others	food	United Kingdom	NA	NA	Public Health England	157236	157236	157236	157236	29133	536	536	536	536	536	2	2	2
SRR8293795		602739	Heidelberg	15	2018	9	NA	Human	Human	Homo sapiens; human	United Kingdom	NA	NA	Public Health England	157443	157443	157443	37404	20704	5699	5699	536	536	536	2	2	2
SRR8325581		652945	Heidelberg	15	2018	12	NA	Food	ND/Others	food	United Kingdom	NA	NA	Public Health England	159513	159513	159513	159513	29133	536	536	536	536	536	2	2	2
SRR8325586		651965	Minnesota	548	2018	11	NA	Food	ND/Others	food	United Kingdom	NA	NA	Public Health England	159531	159531	129702	24669	24669	24669	7227	313	313	313	313	2	2
SRR8333790		590850	Heidelberg	15	2018	8	NA	Food	ND/Others	food	United Kingdom	NA	NA	Public Health England	143655	142901	142901	142901	29133	536	536	536	536	536	2	2	2
SRR8361487		586057	Heidelberg	15	2018	8	NA	Food	ND/Others	food	United Kingdom	NA	NA	Public Health England	159922	159922	159922	71565	29133	536	536	536	536	536	2	2	2
SRR8367054		588512	Heidelberg	15	2018	8	NA	Food	ND/Others	food	United Kingdom	NA	NA	Public Health England	143789	143789	143789	143789	29133	536	536	536	536	536	2	2	2
SRR8377926		632363	Heidelberg	15	2018	10	NA	Food	ND/Others	food	United Kingdom	NA	NA	Public Health England	160352	160352	160352	160352	160352	536	536	536	536	536	2	2	2
SRR8377935		658614	Heidelberg	15	2018	12	NA	Human	Human	Homo sapiens; human	United Kingdom	NA	NA	Public Health England	160396	160396	144868	144868	144868	144868	536	536	536	536	2	2	2
SRR8382001		573571	Heidelberg	15	2018	7	NA	Food	ND/Others	food	United Kingdom	NA	NA	Public Health England	160500	143182	129690	129690	29133	536	536	536	536	536	2	2	2
SRR8389599		659332	Heidelberg	15	2018	12	NA	Human	Human	Homo sapiens; human	United Kingdom	NA	NA	Public Health England	160396	160396	144868	144868	144868	144868	536	536	536	536	2	2	2
SRR8405192		573573	Heidelberg	15	2018	7	NA	Food	ND/Others	food	United Kingdom	NA	NA	Public Health England	161190	161190	161190	136059	29133	536	536	536	536	536	2	2	2
SRR8426739		OSF090577	Minnesota	548	2017	NA	NA	Animal Feed	ND/Others	pet food:foodon_00002682; animal feed; finished pet food	United States	Illinois	NA	FDA Center for Food Safety and Applied Nutrition	164028	84654	832	831	831	356	356	313	313	313	313	2	2
SRR8427103		628087	Heidelberg	15	2018	10	NA	Food	ND/Others	food	United Kingdom	NA	NA	Public Health England	163993	163993	163993	163993	29133	536	536	536	536	536	2	2	2
SRR8427533		OSF090594	Minnesota	548	2017	NA	NA	ND	ND/Others	Environmental sponge	United States	Illinois	NA	FDA Center for Food Safety and Applied Nutrition	850	832	832	831	831	356	356	313	313	313	313	2	2
SRR8427538		OSF090593	Minnesota	548	2017	NA	NA	ND	ND/Others	Environmental sponge	United States	Illinois	NA	FDA Center for Food Safety and Applied Nutrition	850	832	832	831	831	356	356	313	313	313	313	2	2
SRR8427546		OSF090595	Minnesota	548	2017	NA	NA	ND	ND/Others	Environmental sponge	United States	Illinois	NA	FDA Center for Food Safety and Applied Nutrition	164125	832	832	831	831	356	356	313	313	313	313	2	2
SRR8428358		OSF090596	Minnesota	548	2017	NA	NA	ND	ND/Others	Environmental sponge	United States	Illinois	NA	FDA Center for Food Safety and Applied Nutrition	851	832	832	831	831	356	356	313	313	313	313	2	2
SRR8429905		662867	Heidelberg	15	2018	12	NA	Human	Human	Homo sapiens; human	United Kingdom	NA	NA	Public Health England	164144	164144	93959	93959	93959	536	536	536	536	536	2	2	2
SRR8437383		664956	Heidelberg	15	2019	1	NA	Human	Human	Homo sapiens; human	United Kingdom	NA	NA	Public Health England	160396	160396	144868	144868	144868	144868	536	536	536	536	2	2	2
SRR8438016		570840	Heidelberg	15	2018	7	NA	Food	ND/Others	food	United Kingdom	NA	NA	Public Health England	138693	138693	72101	71565	29133	536	536	536	536	536	2	2	2
SRR8438040		570842	Heidelberg	15	2018	7	NA	Food	ND/Others	food	United Kingdom	NA	NA	Public Health England	164474	138453	138453	138453	29133	536	536	536	536	536	2	2	2
SRR8441126		572296	Heidelberg	15	2018	7	NA	Food	ND/Others	food	United Kingdom	NA	NA	Public Health England	164488	164488	164488	164488	29133	536	536	536	536	536	2	2	2
SRR8441489		AUSMDU00022047	Heidelberg	15	2018	NA	NA	Human	Human	Homo sapiens	Australia	NA	NA	Microbiological Diagnostics Unit	164481	164480	164480	164480	164480	5322	536	536	536	536	2	2	2
SRR8441491		AUSMDU00022896	Heidelberg	15	2018	NA	NA	Human	Human	Homo sapiens	Australia	NA	NA	Microbiological Diagnostics Unit	164482	164482	164482	164482	164482	1508	1508	1508	1508	536	2	2	2
SRR8445021		570843	Heidelberg	15	2018	7	NA	Food	ND/Others	food	United Kingdom	NA	NA	Public Health England	138453	138453	138453	138453	29133	536	536	536	536	536	2	2	2
SRR8452322		570839	Heidelberg	15	2018	7	NA	Food	ND/Others	food	United Kingdom	NA	NA	Public Health England	138453	138453	138453	138453	29133	536	536	536	536	536	2	2	2
SRR8484234		634624	Heidelberg	15	2018	10	NA	Food	ND/Others	food	United Kingdom	NA	NA	Public Health England	149831	149831	149831	149831	29133	536	536	536	536	536	2	2	2
SRR8485188		576338	Heidelberg	15	2018	7	NA	Human	Human	Homo sapiens; human	United Kingdom	NA	NA	Public Health England	138544	138544	138544	138544	29133	536	536	536	536	536	2	2	2
SRR8490706		565106	Heidelberg	15	2018	6	NA	Food	ND/Others	food	United Kingdom	NA	NA	Public Health England	165836	165836	136225	136225	29133	536	536	536	536	536	2	2	2
SRR8490731		590849	Heidelberg	15	2018	8	NA	Food	ND/Others	food	United Kingdom	NA	NA	Public Health England	143655	142901	142901	142901	29133	536	536	536	536	536	2	2	2
SRR8490749		624426	Heidelberg	15	2018	10	NA	Food	ND/Others	food	United Kingdom	NA	NA	Public Health England	148296	148296	73516	73516	29133	536	536	536	536	536	2	2	2
SRR8490781		638775	Heidelberg	15	2018	11	NA	Food	ND/Others	food	United Kingdom	NA	NA	Public Health England	165601	165601	153756	153756	153756	536	536	536	536	536	2	2	2
SRR8490839		648574	Heidelberg	15	2018	11	NA	Food	ND/Others	food	United Kingdom	NA	NA	Public Health England	155776	155776	155776	71565	29133	536	536	536	536	536	2	2	2
SRR8492287		556716	Heidelberg	15	2018	6	NA	Food	ND/Others	food	United Kingdom	NA	NA	Public Health England	165632	165632	165632	165632	29133	536	536	536	536	536	2	2	2
SRR8492338		560739	Heidelberg	15	2018	6	NA	Food	ND/Others	food	United Kingdom	NA	NA	Public Health England	165708	165708	165708	165708	29133	536	536	536	536	536	2	2	2
SRR8492356		559848	Heidelberg	15	2018	6	NA	Food	ND/Others	food	United Kingdom	NA	NA	Public Health England	165714	165714	153779	136059	29133	536	536	536	536	536	2	2	2
SRR8492388		553238	Heidelberg	15	2018	6	NA	Food	ND/Others	food	United Kingdom	NA	NA	Public Health England	136022	136022	136022	136022	29133	536	536	536	536	536	2	2	2
SRR8492398		559843	Heidelberg	15	2018	6	NA	Food	ND/Others	food	United Kingdom	NA	NA	Public Health England	136794	136057	136057	136057	29133	536	536	536	536	536	2	2	2
SRR8499033		560737	Heidelberg	15	2018	6	NA	Food	ND/Others	food	United Kingdom	NA	NA	Public Health England	166396	159922	159922	71565	29133	536	536	536	536	536	2	2	2
SRR8499341		553241	Heidelberg	15	2018	6	NA	Food	ND/Others	food	United Kingdom	NA	NA	Public Health England	136022	136022	136022	136022	29133	536	536	536	536	536	2	2	2
SRR8503750		527515	Heidelberg	15	2018	4	NA	Human	Human	Homo sapiens; human	United Kingdom	NA	NA	Public Health England	166186	166186	166186	166186	166186	166186	536	536	536	536	2	2	2
SRR8508313		ULBRA-SA385	Heidelberg	15	2018	NA	NA	Environment	Animal-related	flock environment (Gallus gallus)	Brazil	NA	NA	FDA Center for Food Safety and Applied Nutrition	166717	166717	71167	71167	29133	536	536	536	536	536	2	2	2
SRR8508314		ULBRA-SA383	Heidelberg	15	2018	NA	NA	Poultry	Poultry	slaughterhouse (Gallus gallus)	Brazil	NA	NA	FDA Center for Food Safety and Applied Nutrition	166721	166721	118546	71565	29133	536	536	536	536	536	2	2	2
SRR8508315		ULBRA-SA382	Heidelberg	15	2018	NA	NA	Poultry	Poultry	slaughterhouse (Gallus gallus)	Brazil	NA	NA	FDA Center for Food Safety and Applied Nutrition	166720	166720	166720	71565	29133	536	536	536	536	536	2	2	2
SRR8508316		ULBRA-SA381	Heidelberg	15	2018	NA	NA	Poultry	Poultry	slaughterhouse (Gallus gallus)	Brazil	NA	NA	FDA Center for Food Safety and Applied Nutrition	166723	166723	166723	166723	29133	536	536	536	536	536	2	2	2
SRR8508317		ULBRA-SA380	Heidelberg	15	2018	NA	NA	Poultry	Poultry	slaughterhouse (Gallus gallus)	Brazil	NA	NA	FDA Center for Food Safety and Applied Nutrition	166729	166729	166729	71565	29133	536	536	536	536	536	2	2	2
SRR8508318		ULBRA-SA379	Heidelberg	15	2018	NA	NA	Poultry	Poultry	slaughterhouse (Gallus gallus)	Brazil	NA	NA	FDA Center for Food Safety and Applied Nutrition	166730	166730	166730	71565	29133	536	536	536	536	536	2	2	2
SRR8508319		ULBRA-SA378	Heidelberg	15	2018	NA	NA	Environment	Animal-related	flock environment (Gallus gallus)	Brazil	NA	NA	FDA Center for Food Safety and Applied Nutrition	166719	166719	166719	71543	29133	536	536	536	536	536	2	2	2
SRR8508320		ULBRA-SA373	Heidelberg	15	2018	NA	NA	Environment	Animal-related	flock environment (Gallus gallus)	Brazil	NA	NA	FDA Center for Food Safety and Applied Nutrition	166718	166718	166718	166718	29133	536	536	536	536	536	2	2	2
SRR8508321		ULBRA-SA286	Minnesota	548	2018	NA	NA	Poultry	Poultry	Culture (Gallus gallus)	Brazil	NA	NA	FDA Center for Food Safety and Applied Nutrition	166713	166713	166713	153706	24669	24669	7227	313	313	313	313	2	2
SRR8508322		ULBRA-SA285	Minnesota	548	2018	NA	NA	Poultry	Poultry	Culture (Gallus gallus)	Brazil	NA	NA	FDA Center for Food Safety and Applied Nutrition	166716	166716	166716	153706	24669	24669	7227	313	313	313	313	2	2
SRR8508323		ULBRA-SA391	Heidelberg	15	2018	NA	NA	Poultry	Poultry	slaughterhouse (Gallus gallus)	Brazil	NA	NA	FDA Center for Food Safety and Applied Nutrition	166714	166714	71649	71543	29133	536	536	536	536	536	2	2	2
SRR8508324		ULBRA-SA390	Heidelberg	15	2018	NA	NA	Poultry	Poultry	slaughterhouse (Gallus gallus)	Brazil	NA	NA	FDA Center for Food Safety and Applied Nutrition	166715	71649	71649	71543	29133	536	536	536	536	536	2	2	2
SRR8508325		ULBRA-SF328	Heidelberg	15	2015	NA	NA	Poultry	Poultry	Raw chicken	Brazil	NA	NA	FDA Center for Food Safety and Applied Nutrition	166706	166706	118518	118511	29133	536	536	536	536	536	2	2	2
SRR8508326		ULBRA-SF327	Heidelberg	15	2015	NA	NA	Poultry	Poultry	Raw chicken	Brazil	NA	NA	FDA Center for Food Safety and Applied Nutrition	166708	166708	166708	166708	166708	536	536	536	536	536	2	2	2
SRR8508327		ULBRA-SA387	Heidelberg	15	2018	NA	NA	Environment	Animal-related	flock environment (Gallus gallus)	Brazil	NA	NA	FDA Center for Food Safety and Applied Nutrition	166722	166722	166722	71167	29133	536	536	536	536	536	2	2	2
SRR8508328		ULBRA-SA386	Heidelberg	15	2018	NA	NA	Environment	Animal-related	flock environment (Gallus gallus)	Brazil	NA	NA	FDA Center for Food Safety and Applied Nutrition	166724	166724	166724	71167	29133	536	536	536	536	536	2	2	2
SRR8508330		ULBRA-SA388	Heidelberg	15	2018	NA	NA	Environment	Animal-related	flock environment (Gallus gallus)	Brazil	NA	NA	FDA Center for Food Safety and Applied Nutrition	166709	166709	166709	71565	29133	536	536	536	536	536	2	2	2
SRR8508331		ULBRA-SF343	Heidelberg	15	2017	NA	NA	Poultry	Poultry	Raw chicken	Brazil	NA	NA	FDA Center for Food Safety and Applied Nutrition	166711	166711	166711	71839	71839	536	536	536	536	536	2	2	2
SRR8508332		ULBRA-SF334	Heidelberg	15	2017	NA	NA	Poultry	Poultry	Raw chicken	Brazil	NA	NA	FDA Center for Food Safety and Applied Nutrition	166710	166710	166710	118511	29133	536	536	536	536	536	2	2	2
SRR8509060		500371	Heidelberg	15	2018	2	NA	Human	Human	Homo sapiens; human	United Kingdom	NA	NA	Public Health England	166818	166818	166818	166818	166818	29484	536	536	536	536	2	2	2
SRR8514524		484689	Heidelberg	15	2018	2	NA	Food	ND/Others	food	United Kingdom	NA	NA	Public Health England	167178	129707	129707	129707	29133	536	536	536	536	536	2	2	2
SRR8515738		497191	Heidelberg	15	2018	2	NA	Food	ND/Others	food	United Kingdom	NA	NA	Public Health England	129700	129700	129700	129700	29133	536	536	536	536	536	2	2	2
SRR8515740		486550	Heidelberg	15	2018	2	NA	Food	ND/Others	food	United Kingdom	NA	NA	Public Health England	129703	129703	129703	129703	29133	536	536	536	536	536	2	2	2
SRR8515743		488740	Heidelberg	15	2018	2	NA	Food	ND/Others	food	United Kingdom	NA	NA	Public Health England	129712	129712	129712	129712	29133	536	536	536	536	536	2	2	2
SRR8517829		345768	Heidelberg	15	2017	2	NA	Food	ND/Others	food	United Kingdom	NA	NA	Public Health England	129832	129832	129832	129832	29133	536	536	536	536	536	2	2	2
SRR8517830		345762	Heidelberg	15	2017	2	NA	Food	ND/Others	food	United Kingdom	NA	NA	Public Health England	129831	129831	129831	129831	29133	536	536	536	536	536	2	2	2
SRR8517831		376323	Heidelberg	15	2017	5	NA	Food	ND/Others	food	United Kingdom	NA	NA	Public Health England	129796	129796	129796	129796	129796	536	536	536	536	536	2	2	2
SRR8517832		369986	Heidelberg	15	2017	5	NA	Food	ND/Others	food	United Kingdom	NA	NA	Public Health England	71457	71457	71457	71457	29133	536	536	536	536	536	2	2	2
SRR8517834		385528	Heidelberg	15	2017	6	NA	Food	ND/Others	food	United Kingdom	NA	NA	Public Health England	129769	129766	129766	114289	29133	536	536	536	536	536	2	2	2
SRR8517836		376322	Heidelberg	15	2017	5	NA	Human	Human	Homo sapiens; human	United Kingdom	NA	NA	Public Health England	129797	129797	129797	129797	29133	536	536	536	536	536	2	2	2
SRR8517838		371940	Heidelberg	15	2017	5	NA	Food	ND/Others	food	United Kingdom	NA	NA	Public Health England	129805	129804	129804	129804	29133	536	536	536	536	536	2	2	2
SRR8517844		371947	Heidelberg	15	2017	5	NA	Food	ND/Others	food	United Kingdom	NA	NA	Public Health England	129811	129792	129792	107378	29133	536	536	536	536	536	2	2	2
SRR8517846		440918	Heidelberg	15	2017	11	NA	Food	ND/Others	food	United Kingdom	NA	NA	Public Health England	129732	129731	129731	129731	29133	536	536	536	536	536	2	2	2
SRR8517848		376246	Heidelberg	15	2017	6	NA	Food	ND/Others	food	United Kingdom	NA	NA	Public Health England	129794	129792	129792	107378	29133	536	536	536	536	536	2	2	2
SRR8517849		382673	Heidelberg	15	2017	6	NA	Food	ND/Others	food	United Kingdom	NA	NA	Public Health England	129781	129698	129698	129698	29133	536	536	536	536	536	2	2	2
SRR8517852		484688	Heidelberg	15	2018	2	NA	Food	ND/Others	food	United Kingdom	NA	NA	Public Health England	167394	129708	129708	129707	29133	536	536	536	536	536	2	2	2
SRR8519233		ULBRA-SA372	Heidelberg	15	2018	NA	NA	Environment	Animal-related	flock environment (Gallus gallus)	Brazil	NA	NA	FDA Center for Food Safety and Applied Nutrition	167572	167572	167572	167572	167572	536	536	536	536	536	2	2	2
SRR8519235		ULBRA-SA366	Heidelberg	15	2018	NA	NA	Environment	Animal-related	flock environment (Gallus gallus)	Brazil	NA	NA	FDA Center for Food Safety and Applied Nutrition	167307	167307	107378	107378	29133	536	536	536	536	536	2	2	2
SRR8519240		ULBRA-SA367	Heidelberg	15	2018	NA	NA	Environment	Animal-related	flock environment (Gallus gallus)	Brazil	NA	NA	FDA Center for Food Safety and Applied Nutrition	167281	71649	71649	71543	29133	536	536	536	536	536	2	2	2
SRR8519241		ULBRA-SA371	Heidelberg	15	2018	NA	NA	Environment	Animal-related	flock environment (Gallus gallus)	Brazil	NA	NA	FDA Center for Food Safety and Applied Nutrition	167277	167277	167277	71543	29133	536	536	536	536	536	2	2	2
SRR8519245		ULBRA-SA365	Heidelberg	15	2017	NA	NA	Environment	Animal-related	flock environment (Gallus gallus)	Brazil	NA	NA	FDA Center for Food Safety and Applied Nutrition	167280	167280	71649	71543	29133	536	536	536	536	536	2	2	2
SRR8520085		ULBRA-SA362	Heidelberg	15	2018	NA	NA	Environment	Animal-related	flock environment (Gallus gallus)	Brazil	NA	NA	FDA Center for Food Safety and Applied Nutrition	167283	71649	71649	71543	29133	536	536	536	536	536	2	2	2
SRR8520086		ULBRA-SA361	Heidelberg	15	2018	NA	NA	Poultry	Poultry	slaughterhouse (Gallus gallus)	Brazil	NA	NA	FDA Center for Food Safety and Applied Nutrition	167282	167282	167282	71839	71839	536	536	536	536	536	2	2	2
SRR8520087		ULBRA-SA363	Heidelberg	15	2018	NA	NA	Environment	Animal-related	flock environment (Gallus gallus)	Brazil	NA	NA	FDA Center for Food Safety and Applied Nutrition	167323	71649	71649	71543	29133	536	536	536	536	536	2	2	2
SRR8520092		ULBRA-SA364	Heidelberg	15	2017	NA	NA	Environment	Animal-related	flock environment (Gallus gallus)	Brazil	NA	NA	FDA Center for Food Safety and Applied Nutrition	167280	167280	71649	71543	29133	536	536	536	536	536	2	2	2
SRR8520093		ULBRA-SA360	Heidelberg	15	2018	NA	NA	Poultry	Poultry	slaughterhouse (Gallus gallus)	Brazil	NA	NA	FDA Center for Food Safety and Applied Nutrition	167278	71649	71649	71543	29133	536	536	536	536	536	2	2	2
SRR8520104		ULBRA-SA344	Heidelberg	15	2014	NA	NA	Poultry	Poultry	slaughterhouse (Gallus gallus)	Brazil	NA	NA	FDA Center for Food Safety and Applied Nutrition	167321	167321	167321	167321	29133	536	536	536	536	536	2	2	2
SRR8520111		ULBRA-SA350	Heidelberg	15	2014	NA	NA	Environment	Animal-related	flock environment (Gallus gallus)	Brazil	NA	NA	FDA Center for Food Safety and Applied Nutrition	167320	167320	167320	167320	29133	536	536	536	536	536	2	2	2
SRR8520112		ULBRA-SA348	Heidelberg	15	2014	NA	NA	Environment	Animal-related	flock environment (Gallus gallus)	Brazil	NA	NA	FDA Center for Food Safety and Applied Nutrition	167308	167308	167308	107378	29133	536	536	536	536	536	2	2	2
SRR8520113		ULBRA-SA357	Heidelberg	15	2018	NA	NA	Poultry	Poultry	slaughterhouse (Gallus gallus)	Brazil	NA	NA	FDA Center for Food Safety and Applied Nutrition	167306	167303	122240	107378	29133	536	536	536	536	536	2	2	2
SRR8520140		ULBRA-SA358	Heidelberg	15	2018	NA	NA	Poultry	Poultry	slaughterhouse (Gallus gallus)	Brazil	NA	NA	FDA Center for Food Safety and Applied Nutrition	167307	167307	107378	107378	29133	536	536	536	536	536	2	2	2
SRR8520141		ULBRA-SA349	Heidelberg	15	2014	NA	NA	Poultry	Poultry	dead poultry (Gallus gallus)	Brazil	NA	NA	FDA Center for Food Safety and Applied Nutrition	167310	167310	167310	107378	29133	536	536	536	536	536	2	2	2
SRR8520143		ULBRA-SA356	Heidelberg	15	2018	NA	NA	Poultry	Poultry	slaughterhouse (Gallus gallus)	Brazil	NA	NA	FDA Center for Food Safety and Applied Nutrition	167303	167303	122240	107378	29133	536	536	536	536	536	2	2	2
SRR8520144		ULBRA-SA354	Heidelberg	15	2018	NA	NA	Poultry	Poultry	slaughterhouse (Gallus gallus)	Brazil	NA	NA	FDA Center for Food Safety and Applied Nutrition	167332	167332	167332	71839	71839	536	536	536	536	536	2	2	2
SRR8520145		ULBRA-SA345	Heidelberg	15	2014	NA	NA	Poultry	Poultry	culture (Gallus gallus)	Brazil	NA	NA	FDA Center for Food Safety and Applied Nutrition	167571	167321	167321	167321	29133	536	536	536	536	536	2	2	2
SRR8520207		ULBRA-SA355	Heidelberg	15	2018	NA	NA	Poultry	Poultry	slaughterhouse (Gallus gallus)	Brazil	NA	NA	FDA Center for Food Safety and Applied Nutrition	168151	168151	167277	71543	29133	536	536	536	536	536	2	2	2
SRR8520208		ULBRA-SA359	Heidelberg	15	2018	NA	NA	Poultry	Poultry	slaughterhouse (Gallus gallus)	Brazil	NA	NA	FDA Center for Food Safety and Applied Nutrition	168284	168284	71649	71543	29133	536	536	536	536	536	2	2	2
SRR8523783		676386	Heidelberg	15	2019	1	NA	Human	Human	Homo sapiens; human	United Kingdom	NA	NA	Public Health England	168579	168579	168579	168579	168579	168579	536	536	536	536	2	2	2
SRR8523872		478522	Heidelberg	15	2018	1	NA	Human	Human	Homo sapiens; human	United Kingdom	NA	NA	Public Health England	120603	120603	120603	120603	120603	120603	536	536	536	536	2	2	2
SRR8524726		457939	Heidelberg	15	2017	12	NA	Food	ND/Others	food	United Kingdom	NA	NA	Public Health England	129721	129721	129721	118511	29133	536	536	536	536	536	2	2	2
SRR8525996		436930	Heidelberg	15	2017	10	NA	Human	Human	Homo sapiens; human	United Kingdom	NA	NA	Public Health England	168892	168892	168892	168892	168892	168892	168892	536	536	536	2	2	2
SRR8526072		451995	Heidelberg	15	2017	11	NA	Human	Human	Homo sapiens; human	United Kingdom	NA	NA	Public Health England	120603	120603	120603	120603	120603	120603	536	536	536	536	2	2	2
SRR8543997		ULBRA-SA287	Minnesota	548	2018	NA	NA	Poultry	Poultry	Culture (Gallus gallus)	Brazil	NA	NA	FDA Center for Food Safety and Applied Nutrition	169376	169376	166713	153706	24669	24669	7227	313	313	313	313	2	2
SRR8548884		412124	Minnesota	548	2017	8	NA	Human	Human	Homo sapiens; human	United Kingdom	NA	NA	Public Health England	168152	168152	168152	168152	12377	356	356	313	313	313	313	2	2
SRR8548895		408539	Minnesota	548	2017	8	NA	Food	ND/Others	food	United Kingdom	NA	NA	Public Health England	168178	129716	129716	127810	24669	24669	7227	313	313	313	313	2	2
SRR8550551		DAC41	Heidelberg	15	2016	7	NA	Poultry	Poultry	Raw Chicken	Venezuela	NA	NA	FDA Center for Food Safety and Applied Nutrition	168630	168630	168630	168630	168630	536	536	536	536	536	2	2	2
SRR8551942		399299	Heidelberg	15	2017	7	NA	Human	Human	Homo sapiens; human	United Kingdom	NA	NA	Public Health England	168465	168465	168465	168465	168465	5322	536	536	536	536	2	2	2
SRR8553985		389730	Minnesota	548	2017	7	NA	Human	Human	Homo sapiens; human	United Kingdom	NA	NA	Public Health England	171229	171229	171229	171229	24669	24669	7227	313	313	313	313	2	2
SRR8585104		685839	Heidelberg	15	2019	2	NA	Human	Human	Homo sapiens; human	United Kingdom	NA	NA	Public Health England	171892	171892	171892	171892	171892	73346	536	536	536	536	2	2	2
SRR8636197		690378	Heidelberg	15	2019	2	NA	Food	ND/Others	food	United Kingdom	NA	NA	Public Health England	172285	172285	172285	172285	29133	536	536	536	536	536	2	2	2
SRR8638528		690384	Heidelberg	15	2019	2	NA	Food	ND/Others	food	United Kingdom	NA	NA	Public Health England	172384	172384	172384	129700	29133	536	536	536	536	536	2	2	2
SRR8638894		363539	Heidelberg	15	2017	4	NA	Food	ND/Others	food	United Kingdom	NA	NA	Public Health England	71839	71839	71839	71839	71839	536	536	536	536	536	2	2	2
SRR8645749		357747	Minnesota	548	2017	3	NA	Human	Human	Homo sapiens; human	United Kingdom	NA	NA	Public Health England	172445	172445	20811	20811	7004	7004	7004	313	313	313	313	2	2
SRR8647903		337076	Heidelberg	15	2017	1	NA	Human	Human	Homo sapiens; human	United Kingdom	NA	NA	Public Health England	172492	172492	172492	25714	25714	5322	536	536	536	536	2	2	2
SRR8648323		690369	Heidelberg	15	2019	2	NA	Human	Human	Homo sapiens; human	United Kingdom	NA	NA	Public Health England	172574	172574	172574	172574	20704	5699	5699	536	536	536	2	2	2
SRR8648330		335464	Heidelberg	15	2017	1	NA	Human	Human	Homo sapiens; human	United Kingdom	NA	NA	Public Health England	172567	172567	172567	172567	87316	7055	536	536	536	536	2	2	2
SRR8655432		315159	Heidelberg	15	2016	11	NA	Human	Human	Homo sapiens; human	United Kingdom	NA	NA	Public Health England	131093	131093	131093	131093	131093	1508	1508	1508	1508	536	2	2	2
SRR8658042		313415	Heidelberg	2071	2016	10	NA	Human	Human	Homo sapiens; human	United Kingdom	NA	NA	Public Health England	122360	122360	122360	122360	29179	29179	7409	536	536	536	2	2	2
SRR8658220		308789	Heidelberg	2071	2016	10	NA	Human	Human	Homo sapiens; human	United Kingdom	NA	NA	Public Health England	122360	122360	122360	122360	29179	29179	7409	536	536	536	2	2	2
SRR8661061		299446	Minnesota	548	2016	9	NA	Human	Human	Homo sapiens; human	United Kingdom	NA	NA	Public Health England	172957	172957	172957	127810	24669	24669	7227	313	313	313	313	2	2
SRR8661063		306473	Minnesota	548	2016	10	NA	Human	Human	Homo sapiens; human	United Kingdom	NA	NA	Public Health England	172958	172958	172958	24669	24669	24669	7227	313	313	313	313	2	2
SRR8661193		690382	Heidelberg	15	2019	2	NA	Food	ND/Others	food	United Kingdom	NA	NA	Public Health England	172384	172384	172384	129700	29133	536	536	536	536	536	2	2	2
SRR8663248		DAC49	Heidelberg	15	2012	9	NA	Poultry	Poultry	Raw Chicken	Venezuela	NA	NA	FDA Center for Food Safety and Applied Nutrition	173097	173097	173097	173097	173097	536	536	536	536	536	2	2	2
SRR8666918		279957	Heidelberg	15	2016	7	NA	Human	Human	Homo sapiens; human	United Kingdom	NA	NA	Public Health England	135217	135217	135217	135217	135217	1508	1508	1508	1508	536	2	2	2
SRR8666949		298978	Heidelberg	15	2016	9	NA	Human	Human	Homo sapiens; human	United Kingdom	NA	NA	Public Health England	173164	173164	173164	173164	20704	5699	5699	536	536	536	2	2	2
SRR8671225		267030	Heidelberg	15	2016	6	NA	ND	ND/Others	other	United Kingdom	NA	NA	Public Health England	173259	173259	173259	173259	173259	5322	536	536	536	536	2	2	2
SRR8671241		280289	Heidelberg	15	2016	7	NA	Human	Human	Homo sapiens; human	United Kingdom	NA	NA	Public Health England	173245	132356	132356	132356	132356	7055	536	536	536	536	2	2	2
SRR8691121		249390	Heidelberg	15	2016	4	NA	Human	Human	Homo sapiens; human	United Kingdom	NA	NA	Public Health England	132356	132356	132356	132356	132356	7055	536	536	536	536	2	2	2
SRR8691694		695896	Heidelberg	15	2019	2	NA	Food	ND/Others	food	United Kingdom	NA	NA	Public Health England	173536	172384	172384	129700	29133	536	536	536	536	536	2	2	2
SRR8697978		229843	Heidelberg	15	2016	3	NA	Human	Human	Homo sapiens; human	United Kingdom	NA	NA	Public Health England	173583	173583	173583	173583	92080	536	536	536	536	536	2	2	2
SRR8701047		197108	Minnesota	548	2015	12	NA	Human	Human	Homo sapiens; human	United Kingdom	NA	NA	Public Health England	173838	173838	173838	173838	173838	173838	14985	313	313	313	313	2	2
SRR8704632		697640	Heidelberg	15	2019	2	NA	Food	ND/Others	food	United Kingdom	NA	NA	Public Health England	173536	172384	172384	129700	29133	536	536	536	536	536	2	2	2
SRR8704705		190767	Minnesota	548	2015	11	NA	Human	Human	Homo sapiens; human	United Kingdom	NA	NA	Public Health England	173986	173986	173986	173986	24669	24669	7227	313	313	313	313	2	2
SRR8706004		203376	Heidelberg	15	2016	1	NA	Human	Human	Homo sapiens; human	United Kingdom	NA	NA	Public Health England	122681	122681	122681	122681	122681	122681	536	536	536	536	2	2	2
SRR8706044		174688	Minnesota	548	2015	10	NA	Human	Human	Homo sapiens; human	United Kingdom	NA	NA	Public Health England	174206	174206	174206	174206	7004	7004	7004	313	313	313	313	2	2
SRR8706062		181067	Minnesota	548	2015	10	NA	Human	Human	Homo sapiens; human	United Kingdom	NA	NA	Public Health England	174149	174149	174149	174149	174149	31068	31068	313	313	313	313	2	2
SRR8711361		163197	Heidelberg	2071	2015	9	NA	Human	Human	Homo sapiens; human	United Kingdom	NA	NA	Public Health England	174287	174287	174287	122360	29179	29179	7409	536	536	536	2	2	2
SRR8711643		166290	Heidelberg	15	2015	9	NA	Human	Human	Homo sapiens; human	United Kingdom	NA	No	Public Health England	174259	174259	5531	1382	558	536	536	536	536	536	2	2	2
SRR8711761		155630	Heidelberg	15	2015	9	NA	Human	Human	Homo sapiens; human	United Kingdom	NA	NA	Public Health England	174326	174326	174326	174326	20704	5699	5699	536	536	536	2	2	2
SRR8711837		164700	Heidelberg	15	2015	9	NA	Human	Human	Homo sapiens; human	United Kingdom	NA	NA	Public Health England	174310	135481	135481	135481	20704	5699	5699	536	536	536	2	2	2
SRR8724924		140247	Heidelberg	15	2015	7	NA	Human	Human	Homo sapiens; human	United Kingdom	NA	NA	Public Health England	175499	175499	175499	175499	175499	5322	536	536	536	536	2	2	2
SRR8730395		101466	Heidelberg	15	2015	4	NA	Human	Human	Homo sapiens; human	United Kingdom	NA	NA	Public Health England	175636	175636	175636	175636	175636	1508	1508	1508	1508	536	2	2	2
SRR8738334		702846	Heidelberg	15	2019	3	NA	Food	Poultry	Food, Chicken	United Kingdom	NA	NA	Public Health England	175914	143182	129690	129690	29133	536	536	536	536	536	2	2	2
SRR8738380		702845	Heidelberg	15	2019	3	NA	Food	ND/Others	food	United Kingdom	NA	NA	Public Health England	175914	143182	129690	129690	29133	536	536	536	536	536	2	2	2
SRR8740790		109897	Heidelberg	15	2015	5	NA	Human	Human	Homo sapiens; human	United Kingdom	NA	NA	Public Health England	175899	175899	175899	64519	64519	1508	1508	1508	1508	536	2	2	2
SRR8772220		707207	Heidelberg	15	2019	3	NA	Food	ND/Others	food	United Kingdom	NA	NA	Public Health England	176557	176554	176554	107378	29133	536	536	536	536	536	2	2	2
SRR8772223		707209	Heidelberg	15	2019	3	NA	Food	ND/Others	food	United Kingdom	NA	NA	Public Health England	176554	176554	176554	107378	29133	536	536	536	536	536	2	2	2
SRR8772260		707208	Heidelberg	15	2019	3	NA	Food	ND/Others	food	United Kingdom	NA	NA	Public Health England	176582	176582	176582	176582	29133	536	536	536	536	536	2	2	2
SRR8774505		707206	Heidelberg	15	2019	3	NA	Food	ND/Others	food	United Kingdom	NA	NA	Public Health England	176557	176554	176554	107378	29133	536	536	536	536	536	2	2	2
SRR8788801		707205	Heidelberg	15	2019	3	NA	Food	ND/Others	food	United Kingdom	NA	NA	Public Health England	176582	176582	176582	176582	29133	536	536	536	536	536	2	2	2
SRR8820085		712246	Heidelberg	15	2019	3	NA	Food	ND/Others	food	United Kingdom	NA	NA	Public Health England	177120	177120	177120	129715	29133	536	536	536	536	536	2	2	2
SRR8833299		715948	Heidelberg	15	2014	1	NA	Food	ND/Others	food	United Kingdom	NA	NA	Public Health England	177223	107454	107454	107454	29133	536	536	536	536	536	2	2	2
SRR8833300		715955	Heidelberg	15	2017	6	NA	Food	ND/Others	food	United Kingdom	NA	NA	Public Health England	129756	129756	129756	129756	129756	536	536	536	536	536	2	2	2
SRR8834027		DAC_42	Heidelberg	15	2016	7	NA	Poultry	Poultry	Raw Chicken	Venezuela	NA	NA	FDA Center for Food Safety and Applied Nutrition	177210	177210	177210	177210	177210	536	536	536	536	536	2	2	2
SRR8834196		DAC_21	Heidelberg	15	2012	1	NA	Poultry	Poultry	Raw Chicken	Venezuela	NA	NA	FDA Center for Food Safety and Applied Nutrition	177205	177205	177205	177205	177205	536	536	536	536	536	2	2	2
SRR8839357		715953	Heidelberg	15	2017	4	NA	Food	ND/Others	food	United Kingdom	NA	NA	Public Health England	177348	71839	71839	71839	71839	536	536	536	536	536	2	2	2
SRR8839358		715954	Heidelberg	15	2017	6	NA	Food	ND/Others	food	United Kingdom	NA	NA	Public Health England	129777	129777	129766	114289	29133	536	536	536	536	536	2	2	2
SRR8862001		715973	Heidelberg	15	2019	3	NA	Human	Human	Homo sapiens; human	United Kingdom	NA	NA	Public Health England	177702	177702	177702	177702	20704	5699	5699	536	536	536	2	2	2
SRR8863369		715942	Heidelberg	15	2013	1	NA	Food	ND/Others	food	United Kingdom	NA	NA	Public Health England	177735	177735	177735	107378	29133	536	536	536	536	536	2	2	2
SRR8916094		723814	Heidelberg	15	2019	4	NA	Food	ND/Others	food	United Kingdom	NA	NA	Public Health England	178472	178472	129690	129690	29133	536	536	536	536	536	2	2	2
SRR8916301		723813	Heidelberg	15	2019	4	NA	Food	ND/Others	food	United Kingdom	NA	NA	Public Health England	178471	178471	178471	71213	71213	536	536	536	536	536	2	2	2
SRR8916303		722373	Heidelberg	15	2019	4	NA	Food	ND/Others	food	United Kingdom	NA	NA	Public Health England	178468	178468	178468	178468	29133	536	536	536	536	536	2	2	2
SRR8924810		722375	Heidelberg	15	2019	4	NA	Food	ND/Others	food	United Kingdom	NA	NA	Public Health England	178642	178642	178642	178642	178642	536	536	536	536	536	2	2	2
SRR8988454		ISUVDL37	Heidelberg	15	2013	10	NA	Livestock	Bovine	Cecal/post-slaughter	United States	NA	NA	Iow State University	179594	150959	150959	150959	150959	536	536	536	536	536	2	2	2
SRR9010047		731818	Heidelberg	15	2019	4	NA	Food	ND/Others	food	United Kingdom	NA	NA	Public Health England	180039	180039	180039	71213	71213	536	536	536	536	536	2	2	2
SRR9016889		SAL-18-VL-SD-MN-0037	Heidelberg	15	2018	10	NA	Livestock	Swine	Liver (Sus scrofa domesticus)	United States	Oklahoma	NA	FDA Center for Food Safety and Applied Nutrition	180078	180078	180078	180078	180078	536	536	536	536	536	2	2	2
SRR9077048		2581	Heidelberg	15	NA	8	NA	Livestock	Bovine	cattle; feces	Australia	NA	NA	Curtin University	216557	216557	216557	216557	216557	5322	536	536	536	536	2	2	2
SRR9087748		FSIS21924348	Minnesota	548	2019	NA	NA	Poultry	Poultry	Comminuted Turkey	United States	Arkansas	NA	USDA FSIS	216536	216536	216536	216536	18579	600	600	313	313	313	313	2	2
SRR9115221		742399	Heidelberg	6103	2019	5	NA	Human	Human	Homo sapiens; human	United Kingdom	NA	NA	Public Health England	182328	182328	182328	182328	182328	182328	536	536	536	536	2	2	2
SRR9151691		PNUSAS074500	Minnesota	548	NA	NA	NA	NA	NA	NA	United States	NA	NA	PulseNet Next Generation Subtyping Methods Unit	184248	184248	184248	184248	184248	58619	7227	313	313	313	313	2	2
SRR9153202		747815	Heidelberg	15	2019	5	NA	Food	ND/Others	food	United Kingdom	NA	NA	Public Health England	182476	182476	182476	182476	29133	536	536	536	536	536	2	2	2
SRR9153212		747819	Heidelberg	15	2019	5	NA	Food	Avian	Food; chicken	United Kingdom	NA	NA	Public Health England	182488	182488	182488	182488	29133	536	536	536	536	536	2	2	2
SRR9153225		747814	Heidelberg	15	2019	5	NA	Food	ND/Others	food	United Kingdom	NA	NA	Public Health England	184309	184309	184309	184309	29133	536	536	536	536	536	2	2	2
SRR9153241		747817	Heidelberg	15	2019	5	NA	Food	ND/Others	food	United Kingdom	NA	NA	Public Health England	182488	182488	182488	182488	29133	536	536	536	536	536	2	2	2
SRR9153242		747818	Heidelberg	15	2019	5	NA	Food	ND/Others	food	United Kingdom	NA	NA	Public Health England	182488	182488	182488	182488	29133	536	536	536	536	536	2	2	2
SRR9153243		747820	Heidelberg	15	2019	5	NA	Food	ND/Others	food	United Kingdom	NA	NA	Public Health England	182488	182488	182488	182488	29133	536	536	536	536	536	2	2	2
SRR9212198		SE159	Heidelberg	15	2002	NA	NA	Poultry	Poultry	turkey	United States	North Carolina	NA	NCTR	183717	183717	183717	183717	183717	536	536	536	536	536	2	2	2
SRR9261065		746892	Heidelberg	15	2019	5	NA	Food	ND/Others	food	United Kingdom	NA	NA	Public Health England	184722	184722	184722	107378	29133	536	536	536	536	536	2	2	2
SRR9261117		752174	Minnesota	548	2019	5	NA	Food	ND/Others	food	United Kingdom	NA	NA	Public Health England	184768	184768	184768	129780	24669	24669	7227	313	313	313	313	2	2
SRR9261261		752177	Heidelberg	15	2019	5	NA	Food	ND/Others	food	United Kingdom	NA	NA	Public Health England	184803	184803	184803	129804	29133	536	536	536	536	536	2	2	2
SRR9261303		752176	Minnesota	548	2019	5	NA	Food	ND/Others	food	United Kingdom	NA	NA	Public Health England	184825	184768	184768	129780	24669	24669	7227	313	313	313	313	2	2
SRR9261351		753200	Heidelberg	15	2019	5	NA	Human	Human	Homo sapiens; human	United Kingdom	NA	Unknown	Public Health England	184874	184874	184874	184874	29133	536	536	536	536	536	2	2	2
SRR9261547		747816	Heidelberg	15	2019	5	NA	Food	ND/Others	food	United Kingdom	NA	NA	Public Health England	184893	182488	182488	182488	29133	536	536	536	536	536	2	2	2
SRR9261577		752175	Heidelberg	15	2019	5	NA	Food	ND/Others	food	United Kingdom	NA	NA	Public Health England	184947	184803	184803	129804	29133	536	536	536	536	536	2	2	2
SRR9261694		752173	Heidelberg	15	2019	5	NA	Food	ND/Others	food	United Kingdom	NA	NA	Public Health England	184919	184919	184919	71543	29133	536	536	536	536	536	2	2	2
SRR9273959		755117	Heidelberg	15	2019	5	NA	Human	Human	Homo sapiens; human	United Kingdom	NA	NA	Public Health England	185624	185624	185624	185624	185624	132439	536	536	536	536	2	2	2
SRR9274005		740085	Heidelberg	15	2019	5	NA	Human	Human	Homo sapiens; human	United Kingdom	NA	NA	Public Health England	185709	185709	185709	64519	64519	1508	1508	1508	1508	536	2	2	2
SRR9274367		742463	Heidelberg	2071	2019	5	NA	Human	Human	Homo sapiens; human	United Kingdom	NA	NA	Public Health England	185711	185711	185711	185711	29179	29179	7409	536	536	536	2	2	2
SRR9274371		740090	Heidelberg	15	2019	5	NA	Food	ND/Others	food	United Kingdom	NA	NA	Public Health England	185822	185822	185822	185822	29133	536	536	536	536	536	2	2	2
SRR9287442		728844	Heidelberg	15	2019	4	NA	Food	ND/Others	food	United Kingdom	NA	NA	Public Health England	186020	186020	71649	71543	29133	536	536	536	536	536	2	2	2
SRR9287445		735025	Minnesota	548	2019	4	NA	Food	ND/Others	food	United Kingdom	NA	NA	Public Health England	186018	186018	186018	186018	24669	24669	7227	313	313	313	313	2	2
SRR9287463		731774	Heidelberg	15	2019	4	NA	Food	ND/Others	food	United Kingdom	NA	NA	Public Health England	186005	186005	136225	136225	29133	536	536	536	536	536	2	2	2
SRR9287476		731821	Heidelberg	15	2019	4	NA	Food	Poultry	Food Chicken	United Kingdom	NA	NA	Public Health England	185997	180039	180039	71213	71213	536	536	536	536	536	2	2	2
SRR9287755		735026	Minnesota	548	2019	4	NA	Food	ND/Others	food	United Kingdom	NA	NA	Public Health England	186281	186281	186018	186018	24669	24669	7227	313	313	313	313	2	2
SRR9287772		731822	Heidelberg	15	2019	4	NA	Food	ND/Others	food	United Kingdom	NA	NA	Public Health England	186269	178468	178468	178468	29133	536	536	536	536	536	2	2	2
SRR9287792		735027	Heidelberg	15	2019	4	NA	Food	ND/Others	food	United Kingdom	NA	NA	Public Health England	186260	186260	129690	129690	29133	536	536	536	536	536	2	2	2
SRR9287798		731819	Heidelberg	15	2019	4	NA	Food	ND/Others	food	United Kingdom	NA	NA	Public Health England	186257	180039	180039	71213	71213	536	536	536	536	536	2	2	2
SRR9287830		728774	Minnesota	548	2019	4	NA	Human	Human	Homo sapiens; human	United Kingdom	NA	NA	Public Health England	186337	186337	186337	186337	24669	24669	7227	313	313	313	313	2	2
SRR9298892		730758	Heidelberg	15	2019	3	NA	Human	Human	Homo sapiens; human	United Kingdom	NA	NA	Public Health England	186486	186486	186486	186486	20704	5699	5699	536	536	536	2	2	2
SRR9298904		734506	Minnesota	548	2019	4	NA	Food	ND/Others	food	United Kingdom	NA	NA	Public Health England	186473	186473	186473	186473	24669	24669	7227	313	313	313	313	2	2
SRR9304535		731820	Heidelberg	15	2019	4	NA	Food	ND/Others	food	United Kingdom	NA	NA	Public Health England	186771	186771	178468	178468	29133	536	536	536	536	536	2	2	2
SRR9332427		PNUSAS078969	Minnesota	548	NA	NA	NA	NA	NA	NA	United States	NA	NA	PulseNet Next Generation Subtyping Methods Unit	187394	187394	187394	187394	12377	356	356	313	313	313	313	2	2
SRR9335524		761579	Heidelberg	15	2019	6	NA	Food	ND/Others	food	United Kingdom	NA	NA	Public Health England	187654	187654	187654	129703	29133	536	536	536	536	536	2	2	2
SRR9335555		761627	Minnesota	548	2019	6	NA	Food	ND/Others	food	United Kingdom	NA	NA	Public Health England	187687	187687	187687	129780	24669	24669	7227	313	313	313	313	2	2
SRR9335606		761626	Heidelberg	15	2019	6	NA	Food	ND/Others	food	United Kingdom	NA	NA	Public Health England	187739	187739	187739	71213	71213	536	536	536	536	536	2	2	2
SRR9335730		761578	Heidelberg	15	2019	6	NA	Food	ND/Others	food	United Kingdom	NA	NA	Public Health England	187718	187718	187718	71565	29133	536	536	536	536	536	2	2	2
SRR9588266		PNUSAS079255	Heidelberg	15	NA	NA	NA	NA	NA	NA	United States	NA	NA	PulseNet Next Generation Subtyping Methods Unit	188040	188040	188040	188040	188040	1508	1508	1508	1508	536	2	2	2
SRR9648050		769132	Minnesota	548	2019	6	NA	Human	Human	Homo sapiens; human	United Kingdom	NA	NA	Public Health England	190375	190375	190375	190375	190375	42021	14985	313	313	313	313	2	2
SRR9661633		768848	Heidelberg	15	2019	6	NA	Food	ND/Others	food	United Kingdom	NA	NA	Public Health England	190080	190080	190080	190080	29133	536	536	536	536	536	2	2	2
SRR9661648		768849	Heidelberg	15	2019	6	NA	Food	ND/Others	food	United Kingdom	NA	NA	Public Health England	190080	190080	190080	190080	29133	536	536	536	536	536	2	2	2
SRR9668356		768844	Heidelberg	15	2019	6	NA	Food	ND/Others	food	United Kingdom	NA	NA	Public Health England	190080	190080	190080	190080	29133	536	536	536	536	536	2	2	2
SRR9668357		768851	Heidelberg	15	2019	6	NA	Food	ND/Others	food	United Kingdom	NA	NA	Public Health England	190081	190081	190081	71213	71213	536	536	536	536	536	2	2	2
SRR9668363		768842	Heidelberg	15	2019	6	NA	Food	ND/Others	food	United Kingdom	NA	NA	Public Health England	190140	190080	190080	190080	29133	536	536	536	536	536	2	2	2
SRR9668443		768843	Heidelberg	15	2019	6	NA	Food	ND/Others	food	United Kingdom	NA	NA	Public Health England	190129	172384	172384	129700	29133	536	536	536	536	536	2	2	2
SRR9668448		768847	Heidelberg	15	2019	6	NA	Food	ND/Others	food	United Kingdom	NA	NA	Public Health England	190125	190125	190125	71213	71213	536	536	536	536	536	2	2	2
SRR9668451		768850	Heidelberg	15	2019	6	NA	Food	ND/Others	food	United Kingdom	NA	NA	Public Health England	190122	190122	190122	190122	29133	536	536	536	536	536	2	2	2
SRR9678272		772910	Heidelberg	15	2019	7	NA	Food	ND/Others	food	United Kingdom	NA	NA	Public Health England	190992	180039	180039	71213	71213	536	536	536	536	536	2	2	2
SRR9678288		768845	Heidelberg	15	2019	6	NA	Food	ND/Others	food	United Kingdom	NA	NA	Public Health England	190979	190080	190080	190080	29133	536	536	536	536	536	2	2	2
SRR9678294		772905	Heidelberg	15	2019	7	NA	Food	ND/Others	food	United Kingdom	NA	NA	Public Health England	190975	190975	190975	129700	29133	536	536	536	536	536	2	2	2
SRR9678950		773721	Heidelberg	15	2019	6	NA	Food	ND/Others	food	United Kingdom	NA	NA	Public Health England	190979	190080	190080	190080	29133	536	536	536	536	536	2	2	2
SRR9719306		PNUSAS084607	Minnesota	548	NA	NA	NA	NA	NA	NA	United States	NA	NA	PulseNet Next Generation Subtyping Methods Unit	193249	193249	193249	193249	12377	356	356	313	313	313	313	2	2
SRR9720427		776565	Heidelberg	15	2019	7	NA	Human	Human	Homo sapiens; human	United Kingdom	NA	NA	Public Health England	194781	129699	71649	71543	29133	536	536	536	536	536	2	2	2
SRR9722299		776578	Heidelberg	15	2019	7	NA	Human	Human	Homo sapiens; human	United Kingdom	NA	NA	Public Health England	194818	194818	194818	194818	64519	1508	1508	1508	1508	536	2	2	2
SRR9822568		PNUSAS084441	Minnesota	548	NA	NA	NA	NA	NA	NA	United States	NA	NA	PulseNet Next Generation Subtyping Methods Unit	196148	196148	196148	196148	196148	356	356	313	313	313	313	2	2
SRR9824965		PNUSAS084560	Minnesota	548	NA	NA	NA	NA	NA	NA	United States	NA	NA	PulseNet Next Generation Subtyping Methods Unit	195416	195416	195416	131125	24669	24669	7227	313	313	313	313	2	2
SRR9846974		779277	Minnesota	548	2019	7	NA	Human	Human	Homo sapiens; human	United Kingdom	NA	NA	Public Health England	196135	196135	196135	196135	196135	23723	23723	313	313	313	313	2	2
SRR9846976		779243	Heidelberg	15	2019	7	NA	Food	ND/Others	food	United Kingdom	NA	NA	Public Health England	196110	196110	196110	71565	29133	536	536	536	536	536	2	2	2
SRR9856591		PNUSAS085627	Minnesota	548	NA	NA	NA	NA	NA	NA	United States	NA	NA	PulseNet Next Generation Subtyping Methods Unit	196610	196610	196610	196610	196610	356	356	313	313	313	313	2	2
SRR9875377		780209	Heidelberg	15	2019	7	NA	Food	ND/Others	food	United Kingdom	NA	NA	Public Health England	196806	196806	196806	196806	29133	536	536	536	536	536	2	2	2
SRR9875394		780180	Minnesota	548	2019	7	NA	Human	Human	Homo sapiens; human	United Kingdom	NA	NA	Public Health England	196800	196800	196800	196800	196800	110796	481	313	313	313	313	2	2
SRR9886065		782027	Heidelberg	15	2019	7	NA	Food	ND/Others	food	United Kingdom	NA	NA	Public Health England	196852	196806	196806	196806	29133	536	536	536	536	536	2	2	2
SRR9911297		783123	Heidelberg	15	2019	7	NA	Food	ND/Others	food	United Kingdom	NA	NA	Public Health England	197247	197247	197247	136798	29133	536	536	536	536	536	2	2	2
SRR9911299		783125	Heidelberg	15	2019	7	NA	Food	ND/Others	food	United Kingdom	NA	NA	Public Health England	197272	197247	197247	136798	29133	536	536	536	536	536	2	2	2
SRR9911803		783205	Heidelberg	15	2019	7	NA	Food	ND/Others	food	United Kingdom	NA	NA	Public Health England	197247	197247	197247	136798	29133	536	536	536	536	536	2	2	2
SRR9923774		783204	Heidelberg	15	2019	7	NA	Food	ND/Others	food	United Kingdom	NA	NA	Public Health England	197247	197247	197247	136798	29133	536	536	536	536	536	2	2	2
SRR9944984		785000	Heidelberg	15	2019	7	NA	Food	ND/Others	food	United Kingdom	NA	NA	Public Health England	197641	197641	197641	129755	29133	536	536	536	536	536	2	2	2
SRR9944992		785001	Heidelberg	15	2019	7	NA	Food	ND/Others	food	United Kingdom	NA	NA	Public Health England	197641	197641	197641	129755	29133	536	536	536	536	536	2	2	2
SRR9945018		785002	Heidelberg	15	2019	7	NA	Food	ND/Others	food	United Kingdom	NA	NA	Public Health England	197641	197641	197641	129755	29133	536	536	536	536	536	2	2	2
SRR9968520		786595	Heidelberg	15	2019	7	NA	Food	ND/Others	food	United Kingdom	NA	NA	Public Health England	184309	184309	184309	184309	29133	536	536	536	536	536	2	2	2
SRR9968636		786596	Heidelberg	15	2019	7	NA	Food	ND/Others	food	United Kingdom	NA	NA	Public Health England	184309	184309	184309	184309	29133	536	536	536	536	536	2	2	2
