# Supplementary material for: Dynamics of Salmonella enterica and antimicrobial resistance in the Brazilian poultry industry and global impacts on public health
Source: PLoS Genet. 2022 Jun 2;18(6):e1010174. doi: 10.1371/journal.pgen.1010174 (PMC9162342; doi:10.1371/journal.pgen.1010174)
Supplement: S4 Table — (XLSX) [file pgen.1010174.s004.xlsx]

## Sheet: Table_S5
A. Accession numbers, metadata and AMR gene and plasmid content
UKHSA genome	Serovar	7-gene MLST	Source	Year of isolation	All AMR genes in assembly [contig]	All plasmid replicon genes in assembly [contig]	sul2/tetA/cmy-2 [contig]
SRR8661063	Minnesota	548	UK, Human, no more details	2016	mdf(A)_1[1], aac(6')-Iaa_1[1], aph(3')-Ia_1[2], sul2_2[2], ant(3'')-Ia_1[2], tet(A)_6[2], qnrB19_1[5]	IncC_1[2], Col8282_1[3], ColRNAI_1[4], ColRNAI_1[5]	sul2-tetA [2]
SRR9261107	Heidelberg	15	UK, Food, no more details	2019	aac(6')-Iaa_1[1], mdf(A)_1[1], fosA7_1[1], tet(A)_6[2], sul2_2[2], sul1_5[3], aac(3)-VIa_2[3], ant(3'')-Ia_1[3]	IncC_1[2], IncI1_1_Alpha[3], IncX1_1[4], ColRNAI_1[5], ColpVC_1[6]	sul2-tetA [2]
SRR7501325	Heidelberg	15	UK, Brazil Import, Chicken - Fresh whole	2017	aac(6')-Iaa_1[1], mdf(A)_1[1], fosA7_1[1], tet(A)_6[2], sul2_2[2], blaCMY-2_1[3]	IncC_1[2], IncI1_1_Alpha[3], IncX1_1[4], ColpVC_1[5]	sul2-tetA [2]; cmy-2 [3]
SRR7284447	Minnesota	548	UK, Human, no more details	2016	aac(6')-Iaa_1[1], mdf(A)_1[1], sul2_2[2], tet(A)_6[2], blaCMY-2_1[2], aph(3')-Ia_1[2], qnrB19_1[3]	IncC_1[2], ColRNAI_1[3]	sul2-tetA-cmy-2 [2]
SRR7533524	Heidelberg	15	UK, Brazil Import, Frozen raw salted chicken	2017	tet(A)_6[1], sul2_2[1], aac(6')-Iaa_1[1], mdf(A)_1[1], fosA7_1[1], blaBIL-1_1[1], blaCMY-2_1[2]	IncC_1[1], IncX1_1[2], IncI1_1_Alpha[2], ColRNAI_1[3], ColpVC_1[4]	sul2-tetA [1]; cmy-2 [2]
SRR7902694	Heidelberg	15	UK, Food, no more details	2017	aac(6')-Iaa_1[1], mdf(A)_1[1], fosA7_1[1], tet(A)_6[2], sul2_2[2], blaCMY-2_1[2]	IncC_1[2], IncX1_1[3], ColRNAI_1[4], ColpVC_1[5]	sul2-tetA-cmy-2 [2]
SRR5215862	Minnesota	548	UK, Human, no more details	2016	aac(6')-Iaa_1[1], mdf(A)_1[1], sul2_2[2], ant(3'')-Ia_1[2], tet(A)_6[2], blaCMY-2_1[2]	IncC_1[2], ColRNAI_1[4]	sul2-tetA-cmy-2 [2]
SRR7506928	Heidelberg	15	UK, Brazil Import, Chicken pieces - Frozen	2017	fosA7_1[1], aac(6')-Iaa_1[2], mdf(A)_1[2], tet(A)_6[3], sul2_2[3], blaCMY-2_1[4]	IncC_1[3], IncI1_1_Alpha[4], ColRNAI_1[5], ColpVC_1[6]	sul2-tetA [3]; cmy-2 [4]
SRR1957962	Minnesota	548	UK, Human, no more details	2014	aac(6')-Iaa_1[1], mdf(A)_1[1], sul2_2[3], ant(3'')-Ia_1[3], tet(A)_6[3], blaCMY-2_1[3], ant(3'')-Ia_1[4], qnrB19_1[5]	IncC_1[3], ColRNAI_1[5]	sul2-tetA-cmy-2 [3]
B. Characteristics of contigs harboring sul2, tetA and blaCMY-2
UKHSA genome [contig]	ARGs	PlasmidFinder	pMLST
SRR8661063 [2]	sul2, tet(A), aph(3)-Ia	IncC	2
SRR9261107 [2]	sul2, tet(A)	IncC	2
SRR7501325 [2]	sul2, tet(A)	IncC	2
SRR7501325 (#2) [3]	blaCMY-2	IncI1	12
SRR7284447 [2]	sul2, tet(A), blaCMY-2, aph(3)-Ia	IncC	2
SRR7533524 [1]*	sul2, tet(A)	IncC*	2
SRR7533524 (#2) [2]	blaCMY-2	IncI1, IncX1	12
SRR7902694 [2]	sul2, tet(A), blaCMY-2	IncC	2
SRR5215862 [2]	sul2, tet(A), blaCMY-2	IncC	SLV 2 (repA incomplete coverage)
SRR7506928 [3]	sul2, tet(A)	IncC	2
SRR7506928 (#2) [4]	blaCMY-2	IncI1	SLV ST12 (missing ardA locus)
SRR1957962 [3]	sul2, tet(A), blaCMY-2	IncC	2
*The AMR genes and plasmid replicon were found in chromosome contig [1]
C. BLAST hits of contigs carrying IncC plasmids with sul2 and tetA (n=4); IncC with sul2, tetA and blaCMY-2 (n=4) and IncI1 with blaCMY-2 (n=3). (Last accessed: 2 February 2021)
Queried PHE genome [contig]	Plasmid replicon	ARGs	Matching Accessions	S. enterica serovar/Species	%COVERAGE	%ID	Country**	Source**	Year**
SRR8661063 [2]	IncC	sul2, tet(A), aph(3)-Ia	CP060509.1*	S. enterica*	99	99.99	Russia	NA	NA
SRR9261107 [2]	IncC	sul2, tet(A)	CP031362.1	Heidelberg	100	99.99	Brazil:Santa Catarina	Chicken cecum	2015
			CP006050.1	Typhimurium	99	100	USA:New York	Chicken breast	2011
SRR7501325 [2]	IncC	sul2, tet(A)	CP031362.1	Heidelberg	100	99.99	Brazil:Santa Catarina	Chicken cecum	2015
			CP006050.1	Typhimurium	99	100	USA:New York	Chicken breast	2011
SRR7501325 (#2) [3]	IncI1	blaCMY-2	CP012936.1	Heidelberg	100	99.95	Canada: Quebec	Turkey meat	2012
			CP016572.1	Heidelberg	100	99.89	Canada: Ontario	Chicken feces	2013
			CP012923.1	Heidelberg	100	99.92	Canada: Quebec	Chicken meat	2010
			CP016516.1	Heidelberg	100	99.88	Canada: Ontario	Bos taurus - Bovine Organ	2011
			CP016568.1	Heidelberg	100	99.87	Canada: Ontario	Chicken feces	2013
			CP044183.1	Heidelberg	100	99.88	NA	NA	NA
			CP028315.1	Typhimurium	100	99.93	USA:PA	Homo sapiens	2010
			CP022064.2	Typhimurium	100	99.88	USA:MD	Ground turkey	2011
			CP001121.1	Kentucky	100	99.93	USA:GA	Chicken breast	2003
			CP051343.1	Anatum	100	99.77	USA:NC	swine	2004
			CP030025.1	Ohio	100	99.86	NA	NA	NA
			LC501514.1	E. coli	100	99.88	Japan	Gallus gallus domesticus - faeces	2010
			CP032264.1	E. coli	100	99.73	NA	NA	NA
			MG692709.1	E. coli	100	99.99	NA	NA	NA
			MG692703.1	E. coli DH5	100	100	NA	NA	NA
			MG692735.1	E. coli DH5	100	99.99	NA	NA	NA
SRR7284447 [2]	IncC	sul2, tet(A), blaCMY-2, aph(3)-Ia	CP060509.1*	S. enterica*	99	99.99	Russia	NA	NA
SRR7533524 [1]	IncC	sul2, tet(A)	***						NA
SRR7533524 (#2) [2]	IncI1, IncX1	blaCMY-2	***						NA
SRR7902694 [2]	IncC	sul2, tet(A), blaCMY-2	***						NA
SRR5215862 [2]	IncC	sul2, tet(A), blaCMY-2	CP060509.1*	S. enterica*	99	99.99	Russia	NA	NA
SRR7506928 [3]	IncC	sul2, tet(A)	CP031362.1	Heidelberg	100	100	Brazil:Santa Catarina	Chicken cecum	2015
			CP006050.1	Typhimurium	99	100	USA:New York	Chicken breast	2011
SRR7506928 (#2) [4]	IncI1	blaCMY-2	CP012936.1	Heidelberg	100	100	Canada: Quebec	Turkey meat	2012
			CP012923.1	Heidelberg	100	99.97	Canada: Quebec	Chicken meat	2010
			CP016522.1	Heidelberg	100	99.97	Canada: British Columbia	Chicken Meat	2009
			CP028315.1	Typhimurium	100	99.99	USA:PA	Homo sapiens	2010
			HG428759.1	Typhimurium	100	99.95	Uruguay	NA	NA
			CP001121.1	Kentucky	100	100	USA:GA	Chicken breast	2003
			CP051343.1	Anatum	100	99.81	USA:NC	swine	2004
			CP030025.1	Ohio	100	100	NA	NA	NA
			CP030000.1	Brandenburg	100	100	NA	NA	NA
			MK191846.1	Derby	100	100	NA	Swine	NA
			LR743516.1	E. coli	100	99.96	NA	NA	NA
			MH472638.1	E. coli	100	99.93	Denmark	Homo sapiens - blood	2016
			MG692709.1	E. coli	100	100	NA	NA	NA
			MG692735.1	E. coli DH5	100	100	NA	NA	NA
			MG692705.1	E. coli DH5	100	100	NA	NA	NA
			MG692740.1	E. coli DH5	100	99.97	NA	NA	NA
SRR1957962 [3]	IncC	sul2, tet(A), blaCMY-2	CP060509.1*	S. enterica*	99	99.99	Russia	NA	NA
* = SISTR Predicted Serovar = Minnesota, MLST = 548
**NA = Not Available
*** Coverage <86% for matching accessions
